# Supplementary material for: Bis[μ-2,2′-dimethyl-1,1′-(oxydiethyl­ene)bis­(1H-benzimidazole)-κ2 N 3:N 3′]bis­[bis­(4-methoxy­benzoato-κ2 O,O′)cadmium(II)]
Source: Acta Crystallogr Sect E Struct Rep Online. 2010 Mar 20;66(Pt 4):m430. doi: 10.1107/S1600536810009505 (PMC2983921; doi:10.1107/S1600536810009505)
Supplement: Supplementary file 1 [file e-66-0m430-sup1.cif]

##############################################################################
###                                                                        ###
###        Electronic paper (Acta Crystallographica Section E)             ###
###                                                                        ###
##############################################################################
#                                                                            #
# This CIF contains the data in a paper accepted for publication in Acta     #
# Crystallographica Section E. It conforms to the requirements of Notes      #
# for Authors for Section E, and has been peer reviewed under the auspices   #
# of the IUCr Commission on Journals.                                        #
#                                                                            #
# Full details of the Crystallographic Information File format               #
# are given in the paper "The Crystallographic Information File (CIF):       #
# a New Standard Archive File for Crystallography" by S. R. Hall, F. H.      #
# Allen and I. D. Brown [Acta Cryst. (1991), A47, 655-685].                  #
#                                                                            #
# The current version of the core CIF dictionary is obtainable from          #
# ftp://ftp.iucr.org/pub/cif_core.dic. The current version number is 2.4.    #
#                                                                            #
# Software is freely available for graphical display of the structure(s) in  #
# this CIF.  For information consult the CIF home page http://www.iucr.org/  #
# cif/home.html                                                              #
#                                                                            #
# This file may be used for bona fide research purposes within the           #
# scientific community so long as proper attribution is given to the journal # 
# article from which it was obtained.                                        #
#                                                                            #
##############################################################################
                                             
data_I
_audit_creation_method     SHELXL-97
_chemical_name_systematic
;
Bis[\m-2,2'-dimethyl-1,1'-(oxydiethylene)bis(1<i>H</i>-benzimidazole)-
\k^2^<i>N</i>^3^:<i>N</i>^3'^]bis[bis(4-methoxybenzoato-
\k^2^<i>O</i>,<i>O</i>')cadmium(II)]
;
_chemical_name_common     ?
_chemical_formula_moiety     'C72 H72 Cd2 N8 O14'
_chemical_formula_sum     'C72 H72 Cd2 N8 O14'
_chemical_formula_iupac     '[Cd2 (C8 H7 O3)4 (C20 H22 N4 O)2]'
_chemical_formula_weight     1498.18
_chemical_melting_point     ?
_symmetry_cell_setting     triclinic
_symmetry_space_group_name_H-M     'P -1'
_symmetry_space_group_name_hall     '-P 1'
loop_
    _symmetry_equiv_pos_as_xyz
    'x, y, z'
    '-x, -y, -z'
_cell_length_a     9.0379(5)
_cell_length_b     13.8130(8)
_cell_length_c     13.9361(6)
_cell_angle_alpha     88.143(4)
_cell_angle_beta     86.539(4)
_cell_angle_gamma     74.863(4)
_cell_volume     1676.11(15)
_cell_formula_units_Z     1
_cell_measurement_reflns_used     4356
_cell_measurement_theta_min     2.8
_cell_measurement_theta_max     29.2
_cell_measurement_temperature     293(2)
_exptl_crystal_description     block
_exptl_crystal_colour     colorless
_exptl_crystal_size_max     0.28
_exptl_crystal_size_mid     0.24
_exptl_crystal_size_min     0.21
_exptl_crystal_density_diffrn     1.484
_exptl_crystal_density_meas     ?
_exptl_crystal_density_method     'not measured'
_exptl_crystal_F_000     768
_exptl_absorpt_coefficient_mu     0.707
_exptl_absorpt_correction_type     multi-scan
_exptl_absorpt_process_details
;
(CrysAlis CCD; Oxford Diffraction, 2006)
;
_exptl_absorpt_correction_T_min     0.831
_exptl_absorpt_correction_T_max     0.902
_exptl_special_details
;
;
_diffrn_ambient_temperature     293(2)
_diffrn_radiation_type     MoK\a
_diffrn_radiation_wavelength     0.71073
_diffrn_radiation_source     'fine-focus sealed tube'
_diffrn_radiation_monochromator     graphite
_diffrn_measurement_device_type     'Oxford Diffraction Gemini R Ultra'
_diffrn_measurement_method     '\w scan'
_diffrn_detector_area_resol_mean     10.0
_diffrn_reflns_number     12519
_diffrn_reflns_av_R_equivalents     0.0272
_diffrn_reflns_av_sigmaI/netI     0.0924
_diffrn_reflns_theta_min     2.82
_diffrn_reflns_theta_max     29.21
_diffrn_reflns_theta_full     25.00
_diffrn_measured_fraction_theta_max     0.831
_diffrn_measured_fraction_theta_full     0.993
_diffrn_reflns_limit_h_min     -12
_diffrn_reflns_limit_h_max     7
_diffrn_reflns_limit_k_min     -18
_diffrn_reflns_limit_k_max     16
_diffrn_reflns_limit_l_min     -18
_diffrn_reflns_limit_l_max     17
_diffrn_standards_number     ?
_diffrn_standards_interval_count     ?
_diffrn_standards_interval_time     ?
_diffrn_standards_decay_%     ?
_refine_special_details
;
Refinement of <i>F</i>^2^ against ALL reflections. The weighted <i>R</i>-factor
wR and goodness of fit <i>S</i> are based on <i>F</i>^2^, conventional
<i>R</i>-factors <i>R</i> are based on <i>F</i>, with <i>F</i> set to zero for
negative <i>F</i>^2^. The threshold expression of <i>F</i>^2^ >
\s(<i>F</i>^2^) is used only for calculating <i>R</i>-factors(gt) etc. and is
not relevant to the choice of reflections for refinement. <i>R</i>-factors
based on <i>F</i>^2^ are statistically about twice as large as those based on
<i>F</i>, and <i>R</i>- factors based on ALL data will be even larger.
;
_reflns_number_total     7555
_reflns_number_gt     4356
_reflns_threshold_expression     I>2\s(I)
_refine_ls_structure_factor_coef     Fsqd
_refine_ls_matrix_type     full
_refine_ls_R_factor_all     0.0683
_refine_ls_R_factor_gt     0.0342
_refine_ls_wR_factor_gt     0.0488
_refine_ls_wR_factor_ref     0.0511
_refine_ls_goodness_of_fit_ref     0.849
_refine_ls_restrained_S_all     0.849
_refine_ls_number_reflns     7555
_refine_ls_number_parameters     433
_refine_ls_number_restraints     0
_refine_ls_hydrogen_treatment     constr
_refine_ls_weighting_scheme     calc
_refine_ls_weighting_details
         'calc w=1/[\s^2^(Fo^2^)+(0.0113P)^2^+0.0000P] where P=(Fo^2^+2Fc^2^)/3'
_atom_sites_solution_hydrogens     geom
_atom_sites_solution_primary     direct
_atom_sites_solution_secondary     difmap
_refine_ls_shift/su_max     ?
_refine_ls_shift/su_max_lt     0.001
_refine_ls_shift/esd_max     0.000
_refine_ls_shift/su_mean     0.000
_refine_diff_density_max     0.384
_refine_diff_density_min     -0.335
_refine_ls_extinction_method     none
_refine_ls_extinction_coef     ?
loop_
    _atom_type_symbol
    _atom_type_description
    _atom_type_scat_dispersion_real
    _atom_type_scat_dispersion_imag
    _atom_type_scat_source
    'C' 'C' 0.0033 0.0016
                         'International Tables Vol C Tables 4.2.6.8 and 6.1.1.4'
    'H' 'H' 0.0000 0.0000
                         'International Tables Vol C Tables 4.2.6.8 and 6.1.1.4'
    'N' 'N' 0.0061 0.0033
                         'International Tables Vol C Tables 4.2.6.8 and 6.1.1.4'
    'O' 'O' 0.0106 0.0060
                         'International Tables Vol C Tables 4.2.6.8 and 6.1.1.4'
    'Cd' 'Cd' -0.8075 1.2024
                         'International Tables Vol C Tables 4.2.6.8 and 6.1.1.4'
    'Zn' 'Zn' 0.2839 1.4301
                         'International Tables Vol C Tables 4.2.6.8 and 6.1.1.4'
_computing_data_collection     'CrysAlis CCD (Oxford Diffraction, 2006)'
_computing_cell_refinement     'CrysAlis CCD (Oxford Diffraction, 2006)'
_computing_data_reduction     'CrysAlis RED (Oxford Diffraction, 2006)'
_computing_structure_solution     'SHELXS97 (Sheldrick, 2008)'
_computing_structure_refinement     'SHELXL97 (Sheldrick, 2008)'
_computing_molecular_graphics
                      'ORTEP-3 (Farrugia, 1997) and DIAMOND (Brandenburg, 1998)'
_computing_publication_material     'SHELXL97 (Sheldrick, 2008)'
loop_
    _atom_site_type_symbol
    _atom_site_label
    _atom_site_fract_x
    _atom_site_fract_y
    _atom_site_fract_z
    _atom_site_U_iso_or_equiv
    _atom_site_adp_type
    _atom_site_calc_flag
    _atom_site_refinement_flags
    _atom_site_occupancy
    _atom_site_disorder_assembly
    _atom_site_disorder_group
    Cd Cd1 0.94281(2) 0.230266(15) 0.254883(14) 0.04683(7) Uani d . 1 . .
    C C1 1.2095(3) 0.1039(2) 0.19577(17) 0.0473(7) Uani d . 1 . .
    C C2 1.3622(3) 0.03887(18) 0.16114(16) 0.0422(7) Uani d . 1 . .
    C C3 1.4938(3) 0.06938(19) 0.16937(16) 0.0490(7) Uani d . 1 . .
    H H3 1.4870 0.1311 0.1966 0.059 Uiso calc R 1 . .
    C C4 1.6363(3) 0.0106(2) 0.13810(17) 0.0583(8) Uani d . 1 . .
    H H4 1.7241 0.0326 0.1440 0.070 Uiso calc R 1 . .
    C C5 1.6461(3) -0.0806(2) 0.09832(18) 0.0557(8) Uani d . 1 . .
    C C6 1.5159(3) -0.11242(19) 0.08944(17) 0.0561(8) Uani d . 1 . .
    H H6 1.5231 -0.1742 0.0624 0.067 Uiso calc R 1 . .
    C C7 1.3742(3) -0.05289(18) 0.12062(16) 0.0505(7) Uani d . 1 . .
    H H7 1.2864 -0.0748 0.1142 0.061 Uiso calc R 1 . .
    C C8 1.9160(4) -0.1138(3) 0.0596(2) 0.1036(13) Uani d . 1 . .
    H H8A 2.0000 -0.1668 0.0352 0.155 Uiso calc R 1 . .
    H H8B 1.9367 -0.0965 0.1226 0.155 Uiso calc R 1 . .
    H H8C 1.9039 -0.0562 0.0175 0.155 Uiso calc R 1 . .
    C C9 0.7323(4) 0.29694(19) 0.1234(2) 0.0550(8) Uani d . 1 . .
    C C10 0.6093(3) 0.33063(18) 0.05549(19) 0.0491(7) Uani d . 1 . .
    C C11 0.6409(4) 0.3618(2) -0.0378(2) 0.0682(9) Uani d . 1 . .
    H H11 0.7408 0.3620 -0.0579 0.082 Uiso calc R 1 . .
    C C12 0.5249(5) 0.3923(2) -0.1003(2) 0.0759(10) Uani d . 1 . .
    H H12 0.5475 0.4127 -0.1625 0.091 Uiso calc R 1 . .
    C C13 0.3752(4) 0.3931(2) -0.0725(2) 0.0659(9) Uani d . 1 . .
    C C14 0.3418(3) 0.3637(2) 0.0201(2) 0.0629(9) Uani d . 1 . .
    H H14 0.2415 0.3649 0.0406 0.075 Uiso calc R 1 . .
    C C15 0.4595(3) 0.33262(18) 0.08161(18) 0.0543(8) Uani d . 1 . .
    H H15 0.4364 0.3120 0.1437 0.065 Uiso calc R 1 . .
    C C16 0.1153(5) 0.4292(3) -0.1140(3) 0.1410(19) Uani d . 1 . .
    H H16A 0.0536 0.4509 -0.1683 0.212 Uiso calc R 1 . .
    H H16B 0.0815 0.4765 -0.0632 0.212 Uiso calc R 1 . .
    H H16C 0.1053 0.3645 -0.0920 0.212 Uiso calc R 1 . .
    C C17 0.6274(3) 0.14017(18) 0.39082(17) 0.0476(7) Uani d . 1 . .
    H H17A 0.5531 0.1211 0.4344 0.071 Uiso calc R 1 . .
    H H17B 0.6538 0.0940 0.3386 0.071 Uiso calc R 1 . .
    H H17C 0.5849 0.2067 0.3660 0.071 Uiso calc R 1 . .
    C C18 0.7663(3) 0.13819(16) 0.44216(18) 0.0371(6) Uani d . 1 . .
    C C19 0.9933(3) 0.14764(15) 0.47397(17) 0.0336(6) Uani d . 1 . .
    C C20 1.1423(3) 0.15861(16) 0.47225(19) 0.0418(7) Uani d . 1 . .
    H H20 1.1887 0.1781 0.4162 0.050 Uiso calc R 1 . .
    C C21 1.2181(3) 0.13993(18) 0.5554(2) 0.0504(7) Uani d . 1 . .
    H H21 1.3179 0.1465 0.5555 0.060 Uiso calc R 1 . .
    C C22 1.1499(3) 0.11128(18) 0.6402(2) 0.0529(7) Uani d . 1 . .
    H H22 1.2042 0.1004 0.6958 0.064 Uiso calc R 1 . .
    C C23 1.0033(3) 0.09874(17) 0.64291(19) 0.0449(7) Uani d . 1 . .
    H H23 0.9583 0.0780 0.6989 0.054 Uiso calc R 1 . .
    C C24 0.9266(3) 0.11808(15) 0.55947(17) 0.0340(6) Uani d . 1 . .
    C C25 0.6691(2) 0.08745(16) 0.60518(16) 0.0413(6) Uani d . 1 . .
    H H25A 0.7209 0.0370 0.6505 0.050 Uiso calc R 1 . .
    H H25B 0.6005 0.0591 0.5709 0.050 Uiso calc R 1 . .
    C C26 0.5759(3) 0.17790(17) 0.65981(16) 0.0439(7) Uani d . 1 . .
    H H26A 0.5033 0.1582 0.7055 0.053 Uiso calc R 1 . .
    H H26B 0.6430 0.2066 0.6950 0.053 Uiso calc R 1 . .
    C C27 0.3805(3) 0.32728(17) 0.63788(17) 0.0456(7) Uani d . 1 . .
    H H27A 0.4265 0.3686 0.6754 0.055 Uiso calc R 1 . .
    H H27B 0.3131 0.2990 0.6804 0.055 Uiso calc R 1 . .
    C C28 0.2916(3) 0.38904(16) 0.55925(16) 0.0417(7) Uani d . 1 . .
    H H28A 0.3613 0.4138 0.5153 0.050 Uiso calc R 1 . .
    H H28B 0.2443 0.3472 0.5233 0.050 Uiso calc R 1 . .
    C C29 0.3390(3) 0.59244(19) 0.6021(2) 0.0642(9) Uani d . 1 . .
    H H29A 0.4130 0.5382 0.5709 0.096 Uiso calc R 1 . .
    H H29B 0.3777 0.6072 0.6610 0.096 Uiso calc R 1 . .
    H H29C 0.3205 0.6507 0.5606 0.096 Uiso calc R 1 . .
    C C30 0.1930(3) 0.56328(18) 0.62326(17) 0.0418(7) Uani d . 1 . .
    C C31 0.0241(3) 0.47285(17) 0.62709(16) 0.0356(6) Uani d . 1 . .
    C C32 -0.0560(3) 0.40092(18) 0.62173(18) 0.0490(7) Uani d . 1 . .
    H H32 -0.0118 0.3390 0.5941 0.059 Uiso calc R 1 . .
    C C33 -0.2046(3) 0.4258(2) 0.6594(2) 0.0625(8) Uani d . 1 . .
    H H33 -0.2628 0.3796 0.6572 0.075 Uiso calc R 1 . .
    C C34 -0.2700(3) 0.5184(2) 0.7009(2) 0.0595(8) Uani d . 1 . .
    H H34 -0.3709 0.5322 0.7259 0.071 Uiso calc R 1 . .
    C C35 -0.1908(3) 0.58992(19) 0.70604(17) 0.0482(7) Uani d . 1 . .
    H H35 -0.2357 0.6517 0.7338 0.058 Uiso calc R 1 . .
    C C36 -0.0400(3) 0.56591(16) 0.66778(15) 0.0349(6) Uani d . 1 . .
    N N1 0.8906(2) 0.16039(13) 0.40196(13) 0.0367(5) Uani d . 1 . .
    N N2 0.7832(2) 0.11225(13) 0.53661(14) 0.0344(5) Uani d . 1 . .
    N N3 0.1729(2) 0.47365(13) 0.59854(13) 0.0386(5) Uani d . 1 . .
    N N4 0.0680(2) 0.62167(13) 0.66601(13) 0.0386(5) Uani d . 1 . .
    O O1 1.0920(2) 0.07181(13) 0.19366(12) 0.0593(5) Uani d . 1 . .
    O O2 1.20357(19) 0.18917(13) 0.22786(12) 0.0616(5) Uani d . 1 . .
    O O3 1.7801(2) -0.14625(15) 0.06458(14) 0.0859(7) Uani d . 1 . .
    O O4 0.8677(2) 0.30016(15) 0.10123(13) 0.0741(6) Uani d . 1 . .
    O O5 0.6979(2) 0.26483(14) 0.20601(13) 0.0668(6) Uani d . 1 . .
    O O6 0.2704(3) 0.42284(17) -0.14127(14) 0.0963(8) Uani d . 1 . .
    O O7 0.49629(16) 0.24959(11) 0.59312(10) 0.0405(4) Uani d . 1 . .
loop_
    _atom_site_aniso_label
    _atom_site_aniso_U_11
    _atom_site_aniso_U_22
    _atom_site_aniso_U_33
    _atom_site_aniso_U_12
    _atom_site_aniso_U_13
    _atom_site_aniso_U_23
    Cd1 0.04789(13) 0.04216(11) 0.04792(12) -0.00858(9) 0.00742(9) -0.00793(9)
    C1 0.056(2) 0.0430(17) 0.0361(15) -0.0029(15) 0.0046(14) -0.0003(13)
    C2 0.0511(18) 0.0391(15) 0.0299(14) -0.0010(13) 0.0037(13) -0.0019(12)
    C3 0.060(2) 0.0428(16) 0.0369(15) -0.0009(15) -0.0005(14) -0.0064(13)
    C4 0.0528(19) 0.068(2) 0.0498(17) -0.0067(16) -0.0032(14) -0.0045(16)
    C5 0.054(2) 0.059(2) 0.0409(16) 0.0074(17) 0.0022(15) 0.0010(15)
    C6 0.075(2) 0.0405(16) 0.0442(17) 0.0004(16) 0.0034(16) -0.0085(14)
    C7 0.0609(19) 0.0439(16) 0.0419(15) -0.0066(14) 0.0048(14) -0.0046(13)
    C8 0.055(2) 0.148(3) 0.091(3) 0.003(2) 0.010(2) -0.020(2)
    C9 0.068(2) 0.0412(17) 0.053(2) -0.0072(15) -0.0030(18) -0.0066(15)
    C10 0.068(2) 0.0361(15) 0.0391(16) -0.0071(14) -0.0003(16) -0.0015(13)
    C11 0.085(3) 0.072(2) 0.051(2) -0.0273(19) 0.0034(18) -0.0011(17)
    C12 0.114(3) 0.072(2) 0.0429(19) -0.028(2) 0.000(2) 0.0098(17)
    C13 0.091(3) 0.0497(19) 0.0435(19) 0.0071(18) -0.0110(19) -0.0019(15)
    C14 0.066(2) 0.066(2) 0.0431(18) 0.0052(16) 0.0005(16) -0.0039(16)
    C15 0.066(2) 0.0508(18) 0.0351(15) 0.0040(15) 0.0013(16) 0.0025(14)
    C16 0.099(4) 0.198(5) 0.084(3) 0.038(3) -0.027(2) 0.016(3)
    C17 0.0413(17) 0.0509(16) 0.0511(16) -0.0130(13) -0.0025(13) -0.0019(14)
    C18 0.0364(16) 0.0291(14) 0.0437(16) -0.0040(11) -0.0011(13) -0.0089(12)
    C19 0.0294(15) 0.0241(13) 0.0464(16) -0.0047(11) -0.0006(13) -0.0077(12)
    C20 0.0369(16) 0.0325(14) 0.0556(17) -0.0090(12) 0.0040(14) -0.0066(13)
    C21 0.0314(16) 0.0420(16) 0.078(2) -0.0070(13) -0.0111(16) -0.0064(16)
    C22 0.0484(19) 0.0469(17) 0.0625(19) -0.0069(14) -0.0207(15) 0.0007(15)
    C23 0.0390(17) 0.0416(16) 0.0514(17) -0.0058(13) -0.0041(14) 0.0026(13)
    C24 0.0308(15) 0.0232(13) 0.0455(16) -0.0013(11) -0.0040(13) -0.0037(12)
    C25 0.0354(15) 0.0378(14) 0.0472(15) -0.0054(12) 0.0020(12) 0.0068(13)
    C26 0.0364(15) 0.0487(16) 0.0426(15) -0.0049(13) 0.0024(12) -0.0002(14)
    C27 0.0359(15) 0.0441(16) 0.0506(16) 0.0005(12) 0.0033(13) -0.0089(14)
    C28 0.0370(15) 0.0353(14) 0.0485(15) -0.0026(12) 0.0063(13) -0.0086(13)
    C29 0.0430(17) 0.0524(17) 0.098(2) -0.0163(14) 0.0126(16) -0.0176(17)
    C30 0.0304(15) 0.0378(15) 0.0560(16) -0.0082(12) 0.0053(13) -0.0032(13)
    C31 0.0322(14) 0.0345(14) 0.0391(14) -0.0075(12) -0.0001(11) 0.0008(12)
    C32 0.0457(17) 0.0370(15) 0.0637(18) -0.0106(13) 0.0043(14) -0.0079(14)
    C33 0.0524(19) 0.0510(18) 0.091(2) -0.0266(15) 0.0065(17) -0.0072(17)
    C34 0.0380(17) 0.0600(19) 0.080(2) -0.0164(15) 0.0138(15) -0.0012(17)
    C35 0.0434(17) 0.0414(15) 0.0552(17) -0.0063(13) 0.0122(14) -0.0034(13)
    C36 0.0353(15) 0.0328(14) 0.0341(14) -0.0054(12) 0.0015(12) 0.0015(11)
    N1 0.0355(13) 0.0345(11) 0.0408(12) -0.0106(10) 0.0035(11) -0.0064(10)
    N2 0.0261(12) 0.0313(11) 0.0435(13) -0.0039(9) 0.0001(10) -0.0002(10)
    N3 0.0336(12) 0.0297(11) 0.0479(12) -0.0015(9) 0.0050(10) -0.0039(10)
    N4 0.0316(12) 0.0336(11) 0.0490(12) -0.0075(10) 0.0091(10) -0.0069(10)
    O1 0.0546(13) 0.0521(12) 0.0682(13) -0.0111(10) 0.0139(11) -0.0117(10)
    O2 0.0597(13) 0.0456(11) 0.0735(13) -0.0047(9) 0.0152(10) -0.0232(10)
    O3 0.0643(15) 0.0859(15) 0.0865(15) 0.0171(13) 0.0079(13) -0.0158(13)
    O4 0.0643(15) 0.0898(16) 0.0635(13) -0.0134(12) 0.0025(11) -0.0008(12)
    O5 0.0669(14) 0.0808(15) 0.0548(12) -0.0223(11) -0.0142(10) 0.0164(11)
    O6 0.119(2) 0.1003(18) 0.0488(13) 0.0132(16) -0.0250(15) 0.0070(13)
    O7 0.0341(10) 0.0372(9) 0.0416(9) 0.0048(8) 0.0035(8) -0.0005(8)
_geom_special_details
;
All esds (except the esd in the dihedral angle between two l.s. planes) are
estimated using the full covariance matrix. The cell esds are taken into
account individually in the estimation of esds in distances, angles and
torsion angles; correlations between esds in cell parameters are only used
when they are defined by crystal symmetry. An approximate (isotropic)
treatment of cell esds is used for estimating esds involving l.s. planes.
;
loop_
    _geom_bond_atom_site_label_1
    _geom_bond_atom_site_label_2
    _geom_bond_site_symmetry_2
    _geom_bond_distance
    _geom_bond_publ_flag
    Cd1 O5 . 2.280(2) ?
    Cd1 O2 . 2.286(2) ?
    Cd1 N1 . 2.313(2) ?
    Cd1 N4 2_666 2.332(2) ?
    Cd1 O4 . 2.383(2) ?
    Cd1 O1 . 2.404(2) ?
    Cd1 C1 . 2.682(2) ?
    Cd1 C9 . 2.687(3) ?
    C1 O1 . 1.255(3) ?
    C1 O2 . 1.261(3) ?
    C1 C2 . 1.498(3) ?
    C2 C3 . 1.373(3) ?
    C2 C7 . 1.380(3) ?
    C3 C4 . 1.385(3) ?
    C3 H3 . 0.9300 ?
    C4 C5 . 1.373(3) ?
    C4 H4 . 0.9300 ?
    C5 C6 . 1.372(4) ?
    C5 O3 . 1.377(3) ?
    C6 C7 . 1.383(3) ?
    C6 H6 . 0.9300 ?
    C7 H7 . 0.9300 ?
    C8 O3 . 1.410(4) ?
    C8 H8A . 0.9600 ?
    C8 H8B . 0.9600 ?
    C8 H8C . 0.9600 ?
    C9 O4 . 1.255(3) ?
    C9 O5 . 1.271(3) ?
    C9 C10 . 1.476(4) ?
    C10 C15 . 1.374(3) ?
    C10 C11 . 1.394(3) ?
    C11 C12 . 1.375(4) ?
    C11 H11 . 0.9300 ?
    C12 C13 . 1.382(4) ?
    C12 H12 . 0.9300 ?
    C13 O6 . 1.366(4) ?
    C13 C14 . 1.379(4) ?
    C14 C15 . 1.378(4) ?
    C14 H14 . 0.9300 ?
    C15 H15 . 0.9300 ?
    C16 O6 . 1.411(4) ?
    C16 H16A . 0.9600 ?
    C16 H16B . 0.9600 ?
    C16 H16C . 0.9600 ?
    C17 C18 . 1.476(3) ?
    C17 H17A . 0.9600 ?
    C17 H17B . 0.9600 ?
    C17 H17C . 0.9600 ?
    C18 N1 . 1.328(3) ?
    C18 N2 . 1.360(3) ?
    C19 N1 . 1.384(3) ?
    C19 C20 . 1.392(3) ?
    C19 C24 . 1.400(3) ?
    C20 C21 . 1.365(3) ?
    C20 H20 . 0.9300 ?
    C21 C22 . 1.394(3) ?
    C21 H21 . 0.9300 ?
    C22 C23 . 1.378(3) ?
    C22 H22 . 0.9300 ?
    C23 C24 . 1.373(3) ?
    C23 H23 . 0.9300 ?
    C24 N2 . 1.376(3) ?
    C25 N2 . 1.462(2) ?
    C25 C26 . 1.512(3) ?
    C25 H25A . 0.9700 ?
    C25 H25B . 0.9700 ?
    C26 O7 . 1.418(3) ?
    C26 H26A . 0.9700 ?
    C26 H26B . 0.9700 ?
    C27 O7 . 1.419(2) ?
    C27 C28 . 1.504(3) ?
    C27 H27A . 0.9700 ?
    C27 H27B . 0.9700 ?
    C28 N3 . 1.460(2) ?
    C28 H28A . 0.9700 ?
    C28 H28B . 0.9700 ?
    C29 C30 . 1.488(3) ?
    C29 H29A . 0.9600 ?
    C29 H29B . 0.9600 ?
    C29 H29C . 0.9600 ?
    C30 N4 . 1.325(2) ?
    C30 N3 . 1.355(3) ?
    C31 C32 . 1.380(3) ?
    C31 N3 . 1.382(3) ?
    C31 C36 . 1.389(3) ?
    C32 C33 . 1.372(3) ?
    C32 H32 . 0.9300 ?
    C33 C34 . 1.389(3) ?
    C33 H33 . 0.9300 ?
    C34 C35 . 1.369(3) ?
    C34 H34 . 0.9300 ?
    C35 C36 . 1.392(3) ?
    C35 H35 . 0.9300 ?
    C36 N4 . 1.391(3) ?
    N4 Cd1 2_666 2.3316(18) ?
loop_
    _geom_angle_atom_site_label_1
    _geom_angle_atom_site_label_2
    _geom_angle_atom_site_label_3
    _geom_angle_site_symmetry_1
    _geom_angle_site_symmetry_3
    _geom_angle
    _geom_angle_publ_flag
    O5 Cd1 O2 . . 153.09(6) ?
    O5 Cd1 N1 . . 95.61(7) ?
    O2 Cd1 N1 . . 107.43(7) ?
    O5 Cd1 N4 . 2_666 100.00(6) ?
    O2 Cd1 N4 . 2_666 94.51(6) ?
    N1 Cd1 N4 . 2_666 88.28(6) ?
    O5 Cd1 O4 . . 55.99(6) ?
    O2 Cd1 O4 . . 99.60(7) ?
    N1 Cd1 O4 . . 151.45(7) ?
    N4 Cd1 O4 2_666 . 98.77(7) ?
    O5 Cd1 O1 . . 110.51(7) ?
    O2 Cd1 O1 . . 55.85(6) ?
    N1 Cd1 O1 . . 92.78(6) ?
    N4 Cd1 O1 2_666 . 149.19(7) ?
    O4 Cd1 O1 . . 94.88(6) ?
    O5 Cd1 C1 . . 134.16(8) ?
    O2 Cd1 C1 . . 27.98(7) ?
    N1 Cd1 C1 . . 102.11(7) ?
    N4 Cd1 C1 2_666 . 122.23(8) ?
    O4 Cd1 C1 . . 97.40(7) ?
    O1 Cd1 C1 . . 27.89(7) ?
    O5 Cd1 C9 . . 28.14(7) ?
    O2 Cd1 C9 . . 126.59(8) ?
    N1 Cd1 C9 . . 123.67(8) ?
    N4 Cd1 C9 2_666 . 100.99(7) ?
    O4 Cd1 C9 . . 27.85(7) ?
    O1 Cd1 C9 . . 103.90(7) ?
    C1 Cd1 C9 . . 117.52(8) ?
    O1 C1 O2 . . 121.8(2) ?
    O1 C1 C2 . . 119.6(2) ?
    O2 C1 C2 . . 118.5(3) ?
    O1 C1 Cd1 . . 63.63(12) ?
    O2 C1 Cd1 . . 58.28(12) ?
    C2 C1 Cd1 . . 176.4(2) ?
    C3 C2 C7 . . 118.5(2) ?
    C3 C2 C1 . . 120.6(2) ?
    C7 C2 C1 . . 120.9(3) ?
    C2 C3 C4 . . 121.7(2) ?
    C2 C3 H3 . . 119.2 ?
    C4 C3 H3 . . 119.2 ?
    C5 C4 C3 . . 119.0(3) ?
    C5 C4 H4 . . 120.5 ?
    C3 C4 H4 . . 120.5 ?
    C6 C5 C4 . . 120.2(2) ?
    C6 C5 O3 . . 114.9(3) ?
    C4 C5 O3 . . 124.9(3) ?
    C5 C6 C7 . . 120.3(3) ?
    C5 C6 H6 . . 119.9 ?
    C7 C6 H6 . . 119.9 ?
    C2 C7 C6 . . 120.4(3) ?
    C2 C7 H7 . . 119.8 ?
    C6 C7 H7 . . 119.8 ?
    O3 C8 H8A . . 109.5 ?
    O3 C8 H8B . . 109.5 ?
    H8A C8 H8B . . 109.5 ?
    O3 C8 H8C . . 109.5 ?
    H8A C8 H8C . . 109.5 ?
    H8B C8 H8C . . 109.5 ?
    O4 C9 O5 . . 120.3(3) ?
    O4 C9 C10 . . 121.5(3) ?
    O5 C9 C10 . . 118.3(3) ?
    O4 C9 Cd1 . . 62.46(17) ?
    O5 C9 Cd1 . . 57.83(15) ?
    C10 C9 Cd1 . . 176.0(2) ?
    C15 C10 C11 . . 117.4(3) ?
    C15 C10 C9 . . 121.5(3) ?
    C11 C10 C9 . . 121.1(3) ?
    C12 C11 C10 . . 120.2(3) ?
    C12 C11 H11 . . 119.9 ?
    C10 C11 H11 . . 119.9 ?
    C11 C12 C13 . . 121.2(3) ?
    C11 C12 H12 . . 119.4 ?
    C13 C12 H12 . . 119.4 ?
    O6 C13 C14 . . 124.9(3) ?
    O6 C13 C12 . . 115.9(3) ?
    C14 C13 C12 . . 119.2(3) ?
    C15 C14 C13 . . 118.9(3) ?
    C15 C14 H14 . . 120.5 ?
    C13 C14 H14 . . 120.5 ?
    C10 C15 C14 . . 123.0(3) ?
    C10 C15 H15 . . 118.5 ?
    C14 C15 H15 . . 118.5 ?
    O6 C16 H16A . . 109.5 ?
    O6 C16 H16B . . 109.5 ?
    H16A C16 H16B . . 109.5 ?
    O6 C16 H16C . . 109.5 ?
    H16A C16 H16C . . 109.5 ?
    H16B C16 H16C . . 109.5 ?
    C18 C17 H17A . . 109.5 ?
    C18 C17 H17B . . 109.5 ?
    H17A C17 H17B . . 109.5 ?
    C18 C17 H17C . . 109.5 ?
    H17A C17 H17C . . 109.5 ?
    H17B C17 H17C . . 109.5 ?
    N1 C18 N2 . . 111.6(2) ?
    N1 C18 C17 . . 124.4(2) ?
    N2 C18 C17 . . 124.0(2) ?
    N1 C19 C20 . . 130.8(2) ?
    N1 C19 C24 . . 109.5(2) ?
    C20 C19 C24 . . 119.7(2) ?
    C21 C20 C19 . . 118.0(2) ?
    C21 C20 H20 . . 121.0 ?
    C19 C20 H20 . . 121.0 ?
    C20 C21 C22 . . 121.7(2) ?
    C20 C21 H21 . . 119.1 ?
    C22 C21 H21 . . 119.1 ?
    C23 C22 C21 . . 121.1(3) ?
    C23 C22 H22 . . 119.4 ?
    C21 C22 H22 . . 119.4 ?
    C24 C23 C22 . . 117.2(2) ?
    C24 C23 H23 . . 121.4 ?
    C22 C23 H23 . . 121.4 ?
    C23 C24 N2 . . 132.5(2) ?
    C23 C24 C19 . . 122.3(2) ?
    N2 C24 C19 . . 105.2(2) ?
    N2 C25 C26 . . 112.38(18) ?
    N2 C25 H25A . . 109.1 ?
    C26 C25 H25A . . 109.1 ?
    N2 C25 H25B . . 109.1 ?
    C26 C25 H25B . . 109.1 ?
    H25A C25 H25B . . 107.9 ?
    O7 C26 C25 . . 108.62(18) ?
    O7 C26 H26A . . 110.0 ?
    C25 C26 H26A . . 110.0 ?
    O7 C26 H26B . . 110.0 ?
    C25 C26 H26B . . 110.0 ?
    H26A C26 H26B . . 108.3 ?
    O7 C27 C28 . . 107.24(18) ?
    O7 C27 H27A . . 110.3 ?
    C28 C27 H27A . . 110.3 ?
    O7 C27 H27B . . 110.3 ?
    C28 C27 H27B . . 110.3 ?
    H27A C27 H27B . . 108.5 ?
    N3 C28 C27 . . 111.16(18) ?
    N3 C28 H28A . . 109.4 ?
    C27 C28 H28A . . 109.4 ?
    N3 C28 H28B . . 109.4 ?
    C27 C28 H28B . . 109.4 ?
    H28A C28 H28B . . 108.0 ?
    C30 C29 H29A . . 109.5 ?
    C30 C29 H29B . . 109.5 ?
    H29A C29 H29B . . 109.5 ?
    C30 C29 H29C . . 109.5 ?
    H29A C29 H29C . . 109.5 ?
    H29B C29 H29C . . 109.5 ?
    N4 C30 N3 . . 112.5(2) ?
    N4 C30 C29 . . 124.4(2) ?
    N3 C30 C29 . . 123.00(18) ?
    C32 C31 N3 . . 132.2(2) ?
    C32 C31 C36 . . 122.7(2) ?
    N3 C31 C36 . . 105.0(2) ?
    C33 C32 C31 . . 116.3(2) ?
    C33 C32 H32 . . 121.8 ?
    C31 C32 H32 . . 121.8 ?
    C32 C33 C34 . . 121.6(2) ?
    C32 C33 H33 . . 119.2 ?
    C34 C33 H33 . . 119.2 ?
    C35 C34 C33 . . 122.2(2) ?
    C35 C34 H34 . . 118.9 ?
    C33 C34 H34 . . 118.9 ?
    C34 C35 C36 . . 117.0(2) ?
    C34 C35 H35 . . 121.5 ?
    C36 C35 H35 . . 121.5 ?
    C31 C36 N4 . . 110.24(18) ?
    C31 C36 C35 . . 120.2(2) ?
    N4 C36 C35 . . 129.5(2) ?
    C18 N1 C19 . . 105.8(2) ?
    C18 N1 Cd1 . . 133.21(19) ?
    C19 N1 Cd1 . . 120.40(15) ?
    C18 N2 C24 . . 107.93(19) ?
    C18 N2 C25 . . 127.4(2) ?
    C24 N2 C25 . . 124.6(2) ?
    C30 N3 C31 . . 107.50(17) ?
    C30 N3 C28 . . 126.2(2) ?
    C31 N3 C28 . . 126.0(2) ?
    C30 N4 C36 . . 104.68(18) ?
    C30 N4 Cd1 . 2_666 125.24(16) ?
    C36 N4 Cd1 . 2_666 129.08(12) ?
    C1 O1 Cd1 . . 88.48(14) ?
    C1 O2 Cd1 . . 93.74(16) ?
    C5 O3 C8 . . 118.3(3) ?
    C9 O4 Cd1 . . 89.69(18) ?
    C9 O5 Cd1 . . 94.03(17) ?
    C13 O6 C16 . . 117.5(3) ?
    C26 O7 C27 . . 112.89(16) ?
loop_
    _geom_torsion_atom_site_label_1
    _geom_torsion_atom_site_label_2
    _geom_torsion_atom_site_label_3
    _geom_torsion_atom_site_label_4
    _geom_torsion_site_symmetry_1
    _geom_torsion_site_symmetry_2
    _geom_torsion_site_symmetry_3
    _geom_torsion_site_symmetry_4
    _geom_torsion
    _geom_torsion_publ_flag
    O5 Cd1 C1 O1 . . . . -37.75(19) ?
    O2 Cd1 C1 O1 . . . . 177.0(2) ?
    N1 Cd1 C1 O1 . . . . 72.59(16) ?
    N4 Cd1 C1 O1 2_666 . . . 168.27(14) ?
    O4 Cd1 C1 O1 . . . . -86.45(16) ?
    C9 Cd1 C1 O1 . . . . -66.10(17) ?
    O5 Cd1 C1 O2 . . . . 145.23(14) ?
    N1 Cd1 C1 O2 . . . . -104.42(15) ?
    N4 Cd1 C1 O2 2_666 . . . -8.75(17) ?
    O4 Cd1 C1 O2 . . . . 96.54(15) ?
    O1 Cd1 C1 O2 . . . . -177.0(2) ?
    C9 Cd1 C1 O2 . . . . 116.88(15) ?
    O2 C1 C2 C3 . . . . 3.7(4) ?
    O1 C1 C2 C7 . . . . 4.6(4) ?
    O2 C1 C2 C7 . . . . -176.5(2) ?
    C7 C2 C3 C4 . . . . 0.1(4) ?
    C1 C2 C3 C4 . . . . 179.9(2) ?
    C2 C3 C4 C5 . . . . -0.3(4) ?
    C3 C4 C5 C6 . . . . 0.3(4) ?
    C3 C4 C5 O3 . . . . -179.9(2) ?
    C4 C5 C6 C7 . . . . -0.1(4) ?
    O3 C5 C6 C7 . . . . -179.9(2) ?
    C3 C2 C7 C6 . . . . 0.2(3) ?
    C1 C2 C7 C6 . . . . -179.6(2) ?
    C5 C6 C7 C2 . . . . -0.2(4) ?
    O5 Cd1 C9 O4 . . . . 178.7(2) ?
    O2 Cd1 C9 O4 . . . . -16.14(18) ?
    N1 Cd1 C9 O4 . . . . -176.70(13) ?
    N4 Cd1 C9 O4 2_666 . . . 87.99(15) ?
    O1 Cd1 C9 O4 . . . . -73.70(15) ?
    C1 Cd1 C9 O4 . . . . -47.55(18) ?
    O2 Cd1 C9 O5 . . . . 165.18(12) ?
    N1 Cd1 C9 O5 . . . . 4.62(17) ?
    N4 Cd1 C9 O5 2_666 . . . -90.69(14) ?
    O4 Cd1 C9 O5 . . . . -178.7(2) ?
    O1 Cd1 C9 O5 . . . . 107.62(14) ?
    C1 Cd1 C9 O5 . . . . 133.77(14) ?
    O4 C9 C10 C15 . . . . -176.2(2) ?
    O5 C9 C10 C15 . . . . 3.4(4) ?
    O4 C9 C10 C11 . . . . 3.8(4) ?
    O5 C9 C10 C11 . . . . -176.7(2) ?
    C15 C10 C11 C12 . . . . -0.5(4) ?
    C9 C10 C11 C12 . . . . 179.5(3) ?
    C10 C11 C12 C13 . . . . 0.2(5) ?
    C11 C12 C13 O6 . . . . -178.7(3) ?
    C11 C12 C13 C14 . . . . 0.6(4) ?
    O6 C13 C14 C15 . . . . 178.1(3) ?
    C12 C13 C14 C15 . . . . -1.2(4) ?
    C11 C10 C15 C14 . . . . 0.0(4) ?
    C9 C10 C15 C14 . . . . 179.9(2) ?
    C13 C14 C15 C10 . . . . 0.9(4) ?
    N1 C19 C20 C21 . . . . -179.4(2) ?
    C24 C19 C20 C21 . . . . -0.1(3) ?
    C19 C20 C21 C22 . . . . -0.4(3) ?
    C20 C21 C22 C23 . . . . 1.3(4) ?
    C21 C22 C23 C24 . . . . -1.6(3) ?
    C22 C23 C24 N2 . . . . 179.1(2) ?
    C22 C23 C24 C19 . . . . 1.1(3) ?
    N1 C19 C24 C23 . . . . 179.2(2) ?
    C20 C19 C24 C23 . . . . -0.3(3) ?
    N1 C19 C24 N2 . . . . 0.8(2) ?
    C20 C19 C24 N2 . . . . -178.71(18) ?
    N2 C25 C26 O7 . . . . 60.9(3) ?
    O7 C27 C28 N3 . . . . -177.81(19) ?
    N3 C31 C32 C33 . . . . 179.0(2) ?
    C36 C31 C32 C33 . . . . -0.2(4) ?
    C31 C32 C33 C34 . . . . -0.2(4) ?
    C32 C33 C34 C35 . . . . 0.3(5) ?
    C33 C34 C35 C36 . . . . -0.1(4) ?
    C32 C31 C36 N4 . . . . 178.2(2) ?
    N3 C31 C36 N4 . . . . -1.2(3) ?
    C32 C31 C36 C35 . . . . 0.5(4) ?
    N3 C31 C36 C35 . . . . -178.9(2) ?
    C34 C35 C36 C31 . . . . -0.3(4) ?
    C34 C35 C36 N4 . . . . -177.5(2) ?
    N2 C18 N1 C19 . . . . 0.3(2) ?
    C17 C18 N1 C19 . . . . -179.0(2) ?
    N2 C18 N1 Cd1 . . . . -170.34(13) ?
    C17 C18 N1 Cd1 . . . . 10.3(3) ?
    C20 C19 N1 C18 . . . . 178.7(2) ?
    C24 C19 N1 C18 . . . . -0.7(2) ?
    C20 C19 N1 Cd1 . . . . -9.2(3) ?
    C24 C19 N1 Cd1 . . . . 171.44(12) ?
    O5 Cd1 N1 C18 . . . . 5.74(19) ?
    O2 Cd1 N1 C18 . . . . -160.18(18) ?
    N4 Cd1 N1 C18 2_666 . . . 105.63(19) ?
    O4 Cd1 N1 C18 . . . . 0.3(3) ?
    O1 Cd1 N1 C18 . . . . -105.19(19) ?
    C1 Cd1 N1 C18 . . . . -131.74(19) ?
    C9 Cd1 N1 C18 . . . . 3.6(2) ?
    O5 Cd1 N1 C19 . . . . -163.82(15) ?
    O2 Cd1 N1 C19 . . . . 30.26(16) ?
    N4 Cd1 N1 C19 2_666 . . . -63.93(15) ?
    O4 Cd1 N1 C19 . . . . -169.23(14) ?
    O1 Cd1 N1 C19 . . . . 85.25(15) ?
    C1 Cd1 N1 C19 . . . . 58.70(16) ?
    C9 Cd1 N1 C19 . . . . -166.00(14) ?
    N1 C18 N2 C24 . . . . 0.2(2) ?
    C17 C18 N2 C24 . . . . 179.51(19) ?
    N1 C18 N2 C25 . . . . 177.09(17) ?
    C17 C18 N2 C25 . . . . -3.6(3) ?
    C23 C24 N2 C18 . . . . -178.7(2) ?
    C19 C24 N2 C18 . . . . -0.6(2) ?
    C23 C24 N2 C25 . . . . 4.2(3) ?
    C19 C24 N2 C25 . . . . -177.59(17) ?
    C26 C25 N2 C18 . . . . -92.4(3) ?
    C26 C25 N2 C24 . . . . 84.0(3) ?
    N4 C30 N3 C31 . . . . 0.0(3) ?
    C29 C30 N3 C31 . . . . -178.7(2) ?
    N4 C30 N3 C28 . . . . -173.5(2) ?
    C29 C30 N3 C28 . . . . 7.8(4) ?
    C32 C31 N3 C30 . . . . -178.5(3) ?
    C36 C31 N3 C30 . . . . 0.8(3) ?
    C32 C31 N3 C28 . . . . -5.0(4) ?
    C36 C31 N3 C28 . . . . 174.3(2) ?
    C27 C28 N3 C30 . . . . 83.1(3) ?
    C27 C28 N3 C31 . . . . -89.2(3) ?
    N3 C30 N4 C36 . . . . -0.7(3) ?
    C29 C30 N4 C36 . . . . 177.9(3) ?
    N3 C30 N4 Cd1 . . . 2_666 168.72(15) ?
    C29 C30 N4 Cd1 . . . 2_666 -12.6(4) ?
    C31 C36 N4 C30 . . . . 1.2(3) ?
    C35 C36 N4 C30 . . . . 178.6(3) ?
    C31 C36 N4 Cd1 . . . 2_666 -167.67(15) ?
    C35 C36 N4 Cd1 . . . 2_666 9.8(4) ?
    O2 C1 O1 Cd1 . . . . 3.0(3) ?
    C2 C1 O1 Cd1 . . . . -178.2(2) ?
    O5 Cd1 O1 C1 . . . . 152.03(15) ?
    O2 Cd1 O1 C1 . . . . -1.69(14) ?
    N1 Cd1 O1 C1 . . . . -110.92(16) ?
    N4 Cd1 O1 C1 2_666 . . . -19.6(2) ?
    O4 Cd1 O1 C1 . . . . 96.60(16) ?
    C9 Cd1 O1 C1 . . . . 123.35(16) ?
    O1 C1 O2 Cd1 . . . . -3.1(3) ?
    C2 C1 O2 Cd1 . . . . 178.02(19) ?
    O5 Cd1 O2 C1 . . . . -64.7(2) ?
    N1 Cd1 O2 C1 . . . . 82.98(15) ?
    N4 Cd1 O2 C1 2_666 . . . 172.59(14) ?
    O4 Cd1 O2 C1 . . . . -87.72(15) ?
    O1 Cd1 O2 C1 . . . . 1.69(14) ?
    C9 Cd1 O2 C1 . . . . -80.15(16) ?
    C6 C5 O3 C8 . . . . 171.9(3) ?
    C4 C5 O3 C8 . . . . -7.8(4) ?
    O5 C9 O4 Cd1 . . . . 1.3(2) ?
    C10 C9 O4 Cd1 . . . . -179.2(2) ?
    O5 Cd1 O4 C9 . . . . -0.75(14) ?
    O2 Cd1 O4 C9 . . . . 166.92(14) ?
    N1 Cd1 O4 C9 . . . . 5.8(2) ?
    N4 Cd1 O4 C9 2_666 . . . -96.95(15) ?
    O1 Cd1 O4 C9 . . . . 110.76(15) ?
    C1 Cd1 O4 C9 . . . . 138.70(16) ?
    O4 C9 O5 Cd1 . . . . -1.4(2) ?
    C10 C9 O5 Cd1 . . . . 179.12(19) ?
    O2 Cd1 O5 C9 . . . . -27.0(2) ?
    N1 Cd1 O5 C9 . . . . -176.14(14) ?
    N4 Cd1 O5 C9 2_666 . . . 94.63(14) ?
    O4 Cd1 O5 C9 . . . . 0.74(13) ?
    O1 Cd1 O5 C9 . . . . -81.04(15) ?
    C1 Cd1 O5 C9 . . . . -63.23(18) ?
    C14 C13 O6 C16 . . . . 3.7(4) ?
    C12 C13 O6 C16 . . . . -177.0(3) ?
    C25 C26 O7 C27 . . . . 167.09(19) ?
    C28 C27 O7 C26 . . . . -172.20(19) ?
loop_
    _geom_hbond_atom_site_label_D
    _geom_hbond_atom_site_label_H
    _geom_hbond_atom_site_label_A
    _geom_hbond_site_symmetry_A
    _geom_hbond_distance_DH
    _geom_hbond_distance_HA
    _geom_hbond_distance_DA
    _geom_hbond_angle_DHA
    _geom_hbond_publ_flag
    C21 H21 O7 1_655 0.93 2.50 3.333(3) 148.7 y
    C6 H6 Cg 2_755 0.93 2.764 3.684(5) 169.77 y
data_global
_journal_date_recd_electronic     2010-02-12
_journal_date_accepted     2010-03-12
_journal_name_full     'Acta Crystallographica, Section E'
_journal_year     2010
_journal_volume     66
_journal_issue      4
_journal_page_first     m430
_journal_page_last     m430
_journal_paper_category     QM
_journal_coeditor_code     LX2137
_publ_contact_author_name     'Dian-Ying Zhao'
_publ_contact_author_address
;
Weifang Vocational College
Weifang 261041
People's Republic of China
;
_publ_contact_author_email     dianying_zhao@yahoo.com.cn
_publ_contact_author_fax     +86-536-8527100
_publ_contact_author_phone     +86-536-8527100
_publ_section_title
;\
Bis[\m-2,2'-dimethyl-1,1'-(oxydiethylene)bis(1<i>H</i>-benzimidazole)-\
\k^2^<i>N</i>^3^:<i>N</i>^3'^]bis[bis(4-methoxybenzoato-\
\k^2^<i>O</i>,<i>O</i>')cadmium(II)]
;
loop_
    _publ_author_name
    _publ_author_address
    'Dian-Ying Zhao'
;
Weifang Vocational College
Weifang 261041
People's Republic of China
;
