# Supplementary material for: Bis[μ-2,2′-dimethyl-1,1′-(oxydiethyl­ene)bis­(1H-benzimidazole)-κ2 N 3:N 3′]bis­[bis­(4-methoxy­benzoato-κ2 O,O′)cadmium(II)]
Source: Acta Crystallogr Sect E Struct Rep Online. 2010 Mar 20;66(Pt 4):m430. doi: 10.1107/S1600536810009505 (PMC2983921; doi:10.1107/S1600536810009505)
Supplement: Supplementary file 2 [file e-66-0m430-Isup2.hkl]

#
# h,k,l, Fc-squared, Fo-squared, sigma(Fo-squared) and status flag
#
data_I
_shelx_title ' P-1 in P-1'
_shelx_refln_list_code          4
_shelx_F_calc_maximum      244.07
_exptl_crystal_F_000       768.00
_reflns_d_resolution_high  0.7282
 
loop_
 _symmetry_equiv_pos_as_xyz
 'x, y, z'
 '-x, -y, -z'
 
_cell_length_a     9.0379
_cell_length_b    13.8130
_cell_length_c    13.9361
_cell_angle_alpha  88.143
_cell_angle_beta   86.539
_cell_angle_gamma  74.863
 
_shelx_F_squared_multiplier     1.000
 
loop_
 _refln_index_h
 _refln_index_k
 _refln_index_l
 _refln_F_squared_calc
 _refln_F_squared_meas
 _refln_F_squared_sigma
 _refln_observed_status
   2   0   0      599.21      593.58     35.03 o
   3   0   0     1483.06     1479.48     54.86 o
   4   0   0       69.95       75.07     30.32 o
   5   0   0        1.60       -0.43     18.48 o
   6   0   0       81.10       76.26     20.36 o
   7   0   0     2792.22     2786.73     68.35 o
   8   0   0      233.05      236.36     32.38 o
   9   0   0      263.62      302.87     42.36 o
  10   0   0       37.23       30.21     36.37 o
  11   0   0       23.79       62.29     42.86 o
 -11   1   0       47.99       47.64     37.89 o
 -10   1   0       16.63       40.68     37.64 o
  -9   1   0      214.39      139.35     39.95 o
  -8   1   0        5.68        9.18     26.58 o
  -7   1   0      709.99      729.91     42.86 o
  -6   1   0      971.51     1013.15     37.50 o
  -5   1   0     2077.69     2221.17     54.52 o
  -4   1   0     8399.01     8529.80     92.21 o
  -3   1   0     7698.01     7751.97     77.96 o
  -2   1   0       15.15       18.50     19.09 o
  -1   1   0      703.18      663.87     26.82 o
   2   1   0     2767.10     2752.36     57.44 o
   3   1   0     5898.38     5787.07     97.34 o
   4   1   0     5955.66     5963.58    114.96 o
   5   1   0     2379.00     2452.22     83.89 o
   6   1   0      575.90      604.13     39.46 o
   7   1   0       22.97        7.57     21.68 o
   8   1   0      332.22      296.98     27.76 o
   9   1   0       34.97       55.40     34.61 o
  10   1   0        5.51       -3.53     38.79 o
  11   1   0      151.89      166.03     45.73 o
  12   1   0       17.31       11.32     60.63 o
 -10   2   0       47.45       83.28     37.33 o
  -9   2   0      146.66      184.37     39.87 o
  -8   2   0       62.10       53.25     29.29 o
  -7   2   0      224.74      206.35     33.10 o
  -6   2   0      421.40      398.22     28.74 o
  -5   2   0       49.93       43.81     18.68 o
  -4   2   0     1635.21     1759.23     48.33 o
  -3   2   0      355.55      312.49     26.52 o
  -2   2   0      272.54      274.48     23.79 o
  -1   2   0     1665.34     1617.84     31.12 o
   1   2   0     2520.25     2639.52     40.50 o
   2   2   0    13107.82    12916.74    107.69 o
   3   2   0      138.19      153.70     16.32 o
   4   2   0      156.08      131.38     34.04 o
   5   2   0     1597.41     1776.42     73.25 o
   6   2   0      947.62      938.20     44.48 o
   7   2   0      213.14      216.22     34.16 o
   8   2   0      701.56      667.56     33.91 o
   9   2   0      270.46      273.24     41.86 o
  10   2   0       76.76      110.63     40.93 o
  11   2   0      156.91      138.43     42.85 o
  12   2   0       10.33       -4.41     59.04 o
 -10   3   0       23.92       31.67     36.32 o
  -9   3   0        0.42        8.08     34.23 o
  -8   3   0      462.87      475.73     69.37 o
  -7   3   0      279.76      283.87     36.17 o
  -6   3   0      322.48      340.33     28.81 o
  -5   3   0      306.21      313.54     26.83 o
  -4   3   0      480.72      417.56     31.65 o
  -3   3   0     7004.49     7119.94    133.77 o
  -2   3   0     3321.83     3279.11     58.61 o
  -1   3   0     1121.72     1140.81     24.64 o
   0   3   0     4901.81     4987.18     36.12 o
   1   3   0    34068.53    31358.98    481.67 o
   2   3   0     5751.39     5539.93     48.76 o
   3   3   0      118.67       85.00     17.46 o
   4   3   0    10891.43    11321.45     85.67 o
   5   3   0     3756.49     3855.10     56.45 o
   6   3   0       17.16        9.46     15.00 o
   7   3   0       61.43       48.00     17.69 o
   8   3   0       55.08       51.86     15.12 o
   9   3   0       14.62       12.88     18.10 o
  10   3   0       31.73       20.97     58.36 o
  11   3   0       64.45       77.28     61.39 o
  12   3   0        7.75      -25.15     67.70 o
 -10   4   0      154.36      188.06     70.28 o
  -9   4   0      520.02      462.65     46.84 o
  -8   4   0      375.90      403.70     68.08 o
  -7   4   0        4.90        3.21     29.93 o
  -6   4   0       30.77       31.44     30.95 o
  -5   4   0        0.22       -0.59     20.34 o
  -4   4   0      704.68      697.04     39.98 o
  -3   4   0     5870.01     5805.23    122.33 o
  -2   4   0     3158.70     3141.05     48.36 o
  -1   4   0      218.52      181.04     12.72 o
   0   4   0     6859.60     7093.14     60.33 o
   1   4   0     3779.54     3697.79     41.47 o
   2   4   0     1806.43     1840.46     36.93 o
   3   4   0     1459.43     1483.91     31.59 o
   4   4   0      163.23      187.85     19.15 o
   5   4   0     2408.28     2367.77     46.65 o
   6   4   0      622.62      606.47     25.40 o
   7   4   0       53.55       42.13     18.44 o
   8   4   0       61.80       69.06     19.95 o
   9   4   0      478.84      444.95     29.46 o
  10   4   0       51.38       54.02     61.85 o
  11   4   0        0.12       28.34     67.70 o
 -10   5   0       12.58       41.56     59.88 o
  -9   5   0       35.62       23.25     56.15 o
  -8   5   0      299.45      353.40     69.98 o
  -7   5   0      671.63      611.21     74.77 o
  -6   5   0      776.63      709.89     55.92 o
  -5   5   0      462.67      526.00     41.18 o
  -4   5   0      447.42      416.66     23.67 o
  -3   5   0      204.43      232.70     19.44 o
  -2   5   0        9.87       10.06     13.34 o
  -1   5   0       11.23        6.02     10.69 o
   0   5   0      247.74      281.46     17.65 o
   1   5   0     2319.07     2112.42     43.50 o
   2   5   0     2117.33     2071.33     77.31 o
   3   5   0      954.02      919.71     31.04 o
   4   5   0      259.41      194.37     15.90 o
   5   5   0      647.70      591.55     29.29 o
   6   5   0       49.94       47.12     17.90 o
   7   5   0        1.46       -4.81     19.06 o
   8   5   0      456.50      416.53     28.21 o
   9   5   0      344.95      333.09     25.86 o
  10   5   0      131.74      124.08     69.07 o
  11   5   0       75.51      111.92     72.11 o
  -9   6   0       81.27      111.24     55.85 o
  -8   6   0       75.56       56.00     56.38 o
  -7   6   0       99.58       82.29     49.31 o
  -6   6   0      239.31      212.78     26.27 o
  -5   6   0       10.27       11.98     15.88 o
  -4   6   0     1612.06     1652.16     39.45 o
  -3   6   0     3287.64     3341.35     49.20 o
  -2   6   0     4147.98     4055.58     82.02 o
  -1   6   0     2071.22     2121.24     32.13 o
   0   6   0     4912.90     4758.15     58.02 o
   1   6   0     1661.25     1685.57     34.63 o
   2   6   0       57.26       60.63     19.31 o
   3   6   0      859.34      875.97     28.66 o
   4   6   0      130.18       97.61     18.85 o
   5   6   0     4103.82     4166.65     73.17 o
   6   6   0      597.55      642.36     28.47 o
   7   6   0     2663.61     2635.79     58.56 o
   8   6   0     1549.30     1419.33     44.17 o
   9   6   0      317.50      261.70     43.12 o
  10   6   0        0.26       -1.29     59.04 o
  11   6   0        0.60       -9.12     71.04 o
  -9   7   0      128.31      106.15     63.45 o
  -8   7   0      120.57      116.03     62.15 o
  -7   7   0      574.14      617.52     73.78 o
  -6   7   0      668.63      646.77     35.43 o
  -5   7   0     1297.47     1319.62     48.29 o
  -4   7   0     1202.66     1199.30     35.51 o
  -3   7   0       30.07       43.86     15.49 o
  -2   7   0      370.82      328.62     22.11 o
  -1   7   0       33.23       55.51     13.27 o
   0   7   0      266.59      250.17     18.42 o
   1   7   0     1457.88     1372.75     33.92 o
   2   7   0     7288.16     7508.77     76.29 o
   3   7   0     3843.17     3744.45     56.73 o
   4   7   0     1204.34     1290.08     35.35 o
   5   7   0      273.21      262.30     19.45 o
   6   7   0      246.30      227.08     23.95 o
   7   7   0       16.34       12.58     22.32 o
   8   7   0      271.48      252.93     26.81 o
   9   7   0      276.04      267.33     23.71 o
  10   7   0      226.29      188.74     75.76 o
  11   7   0      100.18      115.80     65.95 o
  -8   8   0       15.42        4.26     64.51 o
  -7   8   0       45.08       41.11     57.06 o
  -6   8   0      104.96       83.73     57.44 o
  -5   8   0       58.90       46.24     16.94 o
  -4   8   0     1272.37     1257.15     39.99 o
  -3   8   0      655.79      698.11     31.95 o
  -2   8   0     1192.14     1191.25     31.26 o
  -1   8   0      569.77      542.15     21.94 o
   0   8   0     1193.70     1061.88     30.13 o
   1   8   0      543.76      613.73     27.60 o
   2   8   0       11.61       21.04     24.84 o
   3   8   0        1.65        3.21     24.93 o
   4   8   0       91.16       82.99     22.15 o
   5   8   0     1403.93     1435.23     55.99 o
   6   8   0     1016.88      968.01     44.00 o
   7   8   0      781.87      829.20     41.75 o
   8   8   0      113.42      123.23     25.51 o
   9   8   0       24.63       21.43     53.42 o
  10   8   0       20.76       27.51     57.67 o
  11   8   0        3.74       38.98     80.16 o
  -8   9   0       85.81       90.80     64.89 o
  -7   9   0      167.01      178.64     60.48 o
  -6   9   0      271.63      275.29     59.04 o
  -5   9   0       45.26       12.01     53.11 o
  -4   9   0       47.98       39.11     16.58 o
  -3   9   0      103.65       92.02     17.92 o
  -2   9   0      212.05      216.97     21.53 o
  -1   9   0      892.58      934.05     27.96 o
   0   9   0      850.06      835.70     27.46 o
   1   9   0     1702.03     1738.00     38.00 o
   2   9   0     1711.92     1700.34     47.99 o
   3   9   0      976.69      951.54     44.74 o
   4   9   0     1204.36     1253.65     50.45 o
   5   9   0      864.76      868.13     44.77 o
   6   9   0       16.23       12.36     19.62 o
   7   9   0      617.98      568.80     39.07 o
   8   9   0      363.07      397.11     34.17 o
   9   9   0      175.12      178.49     62.46 o
  10   9   0      186.81      231.07     74.62 o
  -7  10   0        6.94       12.39     60.41 o
  -6  10   0      239.88      171.27     57.44 o
  -5  10   0      187.25      180.08     59.88 o
  -4  10   0      396.32      368.34     33.13 o
  -3  10   0      332.14      335.09     24.27 o
  -2  10   0     1503.92     1472.56     41.00 o
  -1  10   0      607.17      592.75     25.87 o
   0  10   0      102.33       99.48     18.42 o
   1  10   0      256.22      277.46     23.04 o
   2  10   0      196.20      228.44     28.30 o
   3  10   0      278.45      266.70     28.90 o
   4  10   0      682.28      788.05     37.48 o
   5  10   0      604.20      533.14     40.01 o
   6  10   0      928.47      897.63     46.20 o
   7  10   0      310.41      309.41     73.55 o
   8  10   0        0.34       -5.89     26.42 o
   9  10   0        3.98        0.38     59.19 o
  10  10   0       25.17       50.00     74.16 o
  -7  11   0      186.56      223.77     67.40 o
  -6  11   0      155.21      153.26     61.93 o
  -5  11   0       17.63       21.73     48.71 o
  -4  11   0       29.24       -8.97     56.00 o
  -3  11   0      134.56      105.73     18.14 o
  -2  11   0      340.30      378.38     25.42 o
  -1  11   0      300.93      306.93     22.45 o
   0  11   0     1323.41     1322.36     39.68 o
   1  11   0     1035.43     1068.78     49.03 o
   2  11   0      417.27      399.28     31.79 o
   3  11   0      112.88      126.36     26.72 o
   4  11   0        1.27       -8.00     25.54 o
   5  11   0       22.19       32.25     24.60 o
   6  11   0      124.90      135.80     25.73 o
   7  11   0      211.03      226.79     26.85 o
   8  11   0       12.23       -3.19     67.25 o
   9  11   0      254.39      210.40     78.95 o
  10  11   0       83.20       82.67     77.12 o
  -6  12   0      171.60      185.93     69.60 o
  -5  12   0      163.42      230.38     70.13 o
  -4  12   0      326.75      355.60     70.44 o
  -3  12   0      365.74      384.71     69.37 o
  -2  12   0      465.36      421.49     59.15 o
  -1  12   0        4.12        0.78     16.66 o
   0  12   0       64.06       81.65     20.66 o
   1  12   0       55.00       71.60     28.98 o
   2  12   0      124.54      149.98     34.95 o
   3  12   0      949.16      973.49     55.23 o
   4  12   0      943.25      867.58     54.09 o
   5  12   0      659.19      684.34     39.07 o
   6  12   0      152.42      148.89     26.28 o
   7  12   0       56.68       65.26     34.03 o
   8  12   0        8.41        7.46     30.48 o
   9  12   0        9.02       12.84     73.63 o
  -5  13   0       41.01       -2.81     65.57 o
  -4  13   0       20.93       30.55     59.50 o
  -3  13   0       88.81      107.59     50.61 o
  -2  13   0      428.46      372.32     67.70 o
  -1  13   0      929.28      942.16    102.16 o
   0  13   0      597.99      603.84     42.05 o
   1  13   0      280.27      350.03     38.07 o
   2  13   0      391.66      466.27     44.64 o
   3  13   0      382.67      360.45     43.13 o
   4  13   0       38.36       56.31     36.76 o
   5  13   0      156.22      134.48     38.05 o
   6  13   0      162.42      178.68     40.16 o
   7  13   0       35.95       34.87     34.46 o
   8  13   0       92.05      121.73     68.69 o
   9  13   0      137.17      149.69     65.04 o
  -4  14   0       45.60       63.98     60.48 o
  -3  14   0       48.11       44.75     62.38 o
  -2  14   0      254.35      285.09     63.45 o
  -1  14   0        4.70       17.48     76.14 o
   0  14   0       12.81       -0.67     28.41 o
   1  14   0      325.57      283.02     37.97 o
   2  14   0      217.02      222.63     39.50 o
   3  14   0      368.28      410.45     46.72 o
   4  14   0      247.96      304.03     44.74 o
   5  14   0      292.41      356.58     48.06 o
   6  14   0       72.27       97.78     39.69 o
   7  14   0       27.13       22.51     37.67 o
   8  14   0        9.41        4.79     68.99 o
  -3  15   0       33.66        3.57     61.24 o
  -2  15   0       30.90       88.98     56.84 o
   0  15   0      139.47      144.44     74.84 o
   1  15   0      354.91      361.95     40.34 o
   2  15   0      170.03      190.49     39.43 o
   3  15   0       11.57       22.00     37.61 o
   4  15   0       21.63       16.03     37.29 o
   5  15   0       10.14       23.80     37.10 o
   6  15   0       49.44       67.85     41.00 o
   7  15   0       71.02       77.94     39.29 o
   8  15   0       69.60       89.74     56.68 o
  -1  16   0        7.53       73.70     61.55 o
   0  16   0       35.10       82.90     69.22 o
   1  16   0      181.78      158.43     84.57 o
   2  16   0      126.02      149.54     38.90 o
   3  16   0      286.00      253.32     44.07 o
   4  16   0       75.24       82.29     39.65 o
   5  16   0      165.82      161.58     45.03 o
   6  16   0      110.54      107.82     43.71 o
   7  16   0       27.61       32.22     40.56 o
   1  17   0       73.16      109.42     81.83 o
   2  17   0        1.25       10.56     79.71 o
   3  17   0       61.24       77.72     39.13 o
   4  17   0       52.08       75.28     38.60 o
   5  17   0      111.86       75.20     42.87 o
   6  17   0       75.49       80.96     41.28 o
   7  17   0       70.66       55.16     56.99 o
   3  18   0       74.69       36.02     75.98 o
   4  18   0       32.99       48.63     75.38 o
   5  18   0       14.38       48.17     42.95 o
   6  18   0        0.96       20.27     43.89 o
  -6 -18   1        2.24      -11.55     58.20 o
  -5 -18   1        2.21       48.10     52.88 o
  -6 -17   1        0.41       -4.10     43.93 o
  -5 -17   1       23.40       -4.27     42.23 o
  -4 -17   1       33.46       36.31     62.46 o
  -3 -17   1       27.96       -3.18     40.34 o
  -7 -16   1      127.34      157.13     70.51 o
  -6 -16   1      202.90      195.21     46.65 o
  -5 -16   1      114.71      114.25     43.19 o
  -4 -16   1        0.04       14.46     39.65 o
  -3 -16   1        0.20       -5.82     37.43 o
  -2 -16   1        2.38      -12.36     34.11 o
   1 -16   1       66.99      120.28     67.47 o
  -8 -15   1        1.32      -13.53     57.52 o
  -7 -15   1       31.96       17.50     36.81 o
  -6 -15   1       19.72        6.63     40.28 o
  -5 -15   1      171.88      206.79     43.59 o
  -4 -15   1       77.71       98.33     40.62 o
  -3 -15   1      142.09      150.75     41.04 o
  -2 -15   1      944.01      961.39    107.90 o
  -1 -15   1       19.76       15.34     33.86 o
   0 -15   1       57.59       56.38     35.64 o
   2 -15   1       72.44       76.82     68.84 o
   3 -15   1      156.04      211.16     75.07 o
  -8 -14   1      113.39      136.85     75.68 o
  -7 -14   1      119.03      140.19     37.95 o
  -6 -14   1      275.77      287.79     44.98 o
  -5 -14   1      112.10      133.63     39.24 o
  -4 -14   1        0.37        4.15     39.06 o
  -3 -14   1       48.23       47.76     36.98 o
  -2 -14   1      412.90      439.32     47.05 o
  -1 -14   1      425.70      435.00     44.92 o
   0 -14   1      537.39      539.33     51.06 o
   1 -14   1      669.78      669.95     49.09 o
   2 -14   1      160.90      175.45     67.63 o
   3 -14   1       20.56        1.44     56.00 o
   4 -14   1        1.66       10.18     57.52 o
  -9 -13   1       18.09       27.51     61.55 o
  -8 -13   1        0.60      -12.77     57.60 o
  -7 -13   1      162.93      147.69     39.47 o
  -6 -13   1      624.74      585.40     50.87 o
  -5 -13   1      377.92      414.42     46.21 o
  -4 -13   1      603.79      573.01     88.03 o
  -3 -13   1      721.45      732.69     51.99 o
  -2 -13   1      750.23      681.20     49.15 o
  -1 -13   1      333.86      324.85     29.92 o
   0 -13   1      174.78      150.62     23.63 o
   1 -13   1       63.49       78.49     32.82 o
   2 -13   1        0.59       23.33     55.77 o
   3 -13   1      113.48      136.92     58.58 o
   4 -13   1      135.09      153.94     68.23 o
   5 -13   1      222.88      258.50     77.05 o
  -9 -12   1       73.20       61.85     60.48 o
  -8 -12   1       37.18       52.35     66.03 o
  -7 -12   1       84.86       96.50     35.12 o
  -6 -12   1       37.55       29.80     24.03 o
  -5 -12   1      370.01      336.99     31.89 o
  -4 -12   1       44.25       39.04     24.59 o
  -3 -12   1       31.61       42.35     34.30 o
  -2 -12   1      419.24      416.08     32.83 o
  -1 -12   1      606.88      607.16     34.33 o
   0 -12   1      738.11      726.19     34.42 o
   1 -12   1      168.02      182.49     25.38 o
   2 -12   1      682.28      643.72     37.81 o
   3 -12   1       81.08       55.39     47.87 o
   4 -12   1        2.50        6.99     59.42 o
   5 -12   1       45.61      -24.62     61.17 o
   6 -12   1       12.45       49.31     67.32 o
 -10 -11   1        0.30       11.25     62.38 o
  -9 -11   1        6.24      -10.71     67.32 o
  -8 -11   1       96.77      115.76     28.07 o
  -7 -11   1       11.31       16.56     50.76 o
  -6 -11   1       94.75      116.15     28.50 o
  -5 -11   1      691.22      705.53     37.15 o
  -4 -11   1      543.80      551.42     35.30 o
  -3 -11   1      476.18      452.70     33.53 o
  -2 -11   1        0.56        0.62     21.11 o
  -1 -11   1       31.18       30.33     22.63 o
   0 -11   1       39.18       36.84     20.51 o
   1 -11   1      722.06      713.42     31.98 o
   2 -11   1     1066.64      987.61     43.59 o
   3 -11   1       55.97       51.29     20.09 o
   4 -11   1      170.45      256.14     66.56 o
   5 -11   1      135.34      168.23     53.95 o
   6 -11   1       38.53       17.70     50.99 o
 -10 -10   1       75.07       71.73     61.01 o
  -9 -10   1      272.06      320.96     79.78 o
  -8 -10   1       98.51       91.96     24.15 o
  -7 -10   1       89.25       83.99     28.44 o
  -6 -10   1       41.07       24.42     23.93 o
  -5 -10   1      236.37      173.27     31.63 o
  -4 -10   1      190.19      190.75     33.01 o
  -3 -10   1      418.80      465.66     32.20 o
  -2 -10   1     1957.81     1871.18     43.61 o
  -1 -10   1      773.90      807.35     31.75 o
   0 -10   1     1291.16     1278.25     35.25 o
   1 -10   1      524.24      538.65     28.09 o
   2 -10   1      546.21      531.00     33.83 o
   3 -10   1        0.06       12.00     18.69 o
   4 -10   1        0.03        1.27     18.05 o
   5 -10   1        1.29        6.61     57.75 o
   6 -10   1       74.64       38.45     59.57 o
   7 -10   1       42.39       48.10     61.32 o
 -10  -9   1        1.74        6.53     69.83 o
  -9  -9   1       72.25       59.95     68.84 o
  -8  -9   1      150.11      171.07     23.72 o
  -7  -9   1        3.61        0.61     22.06 o
  -6  -9   1     1113.09     1111.94     36.45 o
  -5  -9   1     1817.83     1791.45     56.25 o
  -4  -9   1     1040.92     1008.73     46.58 o
  -3  -9   1       89.34       89.35     24.38 o
  -2  -9   1       24.17       15.21     22.42 o
  -1  -9   1        5.72       14.12     18.33 o
   0  -9   1      128.49      157.84     19.59 o
   1  -9   1      236.56      233.12     19.89 o
   2  -9   1     1087.46     1085.12     42.22 o
   3  -9   1     2551.60     2547.09     60.24 o
   4  -9   1      149.98      142.48     22.97 o
   5  -9   1       45.04       46.87     18.83 o
   6  -9   1       38.67       68.69     58.36 o
   7  -9   1       19.79        2.74     62.00 o
   8  -9   1        1.30      -10.94     59.12 o
 -11  -8   1      107.68       96.96     67.09 o
 -10  -8   1      111.96      105.09     71.35 o
  -9  -8   1      290.70      311.00     73.70 o
  -8  -8   1      114.57      117.65     18.08 o
  -7  -8   1      140.65      135.39     24.03 o
  -6  -8   1        7.95       14.13     23.52 o
  -5  -8   1       31.56       31.38     17.76 o
  -4  -8   1     2299.66     2480.19     48.79 o
  -3  -8   1     1645.08     1656.71     37.13 o
  -2  -8   1     2561.11     2512.17     49.92 o
  -1  -8   1     3926.82     4086.75     93.26 o
   0  -8   1     2280.52     2162.90     43.07 o
   1  -8   1      112.49      121.74     17.81 o
   2  -8   1      104.30       82.34     20.17 o
   3  -8   1      779.49      765.78     35.19 o
   4  -8   1       17.07       22.34     19.19 o
   5  -8   1      682.30      662.63     39.09 o
   6  -8   1     1506.73     1442.55     99.54 o
   7  -8   1      317.80      310.01     68.99 o
   8  -8   1      167.06      213.29     61.39 o
 -11  -7   1       18.05        0.91     73.10 o
 -10  -7   1        0.96       20.44     57.75 o
  -9  -7   1       25.20       10.79     53.19 o
  -8  -7   1      577.15      520.22     32.56 o
  -7  -7   1     1770.24     1720.03     44.85 o
  -6  -7   1     3230.31     3288.08     62.05 o
  -5  -7   1      409.72      425.21     22.72 o
  -4  -7   1     2143.78     2223.89     42.19 o
  -3  -7   1      613.12      644.04     24.52 o
  -2  -7   1      264.41      336.25     22.20 o
  -1  -7   1      735.95      879.35     27.34 o
   0  -7   1     1512.01     1503.13     34.28 o
   1  -7   1     1552.60     1613.97     34.26 o
   2  -7   1     2726.67     2877.14     57.72 o
   3  -7   1     3503.01     3561.42     58.05 o
   4  -7   1      534.30      542.30     54.94 o
   5  -7   1      915.77      902.70     72.26 o
   6  -7   1      546.60      457.68     64.40 o
   7  -7   1        1.23        9.65     59.65 o
   8  -7   1       24.54       12.92     61.39 o
   9  -7   1       11.53       29.86     65.42 o
 -11  -6   1      130.72       93.61     70.36 o
 -10  -6   1      180.72      191.63     71.04 o
  -9  -6   1      261.49      228.63     74.16 o
  -8  -6   1      660.88      590.53     72.60 o
  -7  -6   1      647.15      636.27     41.34 o
  -6  -6   1       94.37      112.82     17.37 o
  -5  -6   1     1556.82     1638.44     61.24 o
  -4  -6   1     1612.69     1511.18     35.99 o
  -3  -6   1      372.92      298.04     18.50 o
  -2  -6   1     1571.59     1557.55     31.16 o
  -1  -6   1     3773.83     3575.26     53.96 o
   0  -6   1     2751.47     2752.30     42.07 o
   1  -6   1      839.29      917.27     30.11 o
   2  -6   1      744.56      711.14     30.01 o
   3  -6   1        1.23        0.62     17.71 o
   4  -6   1      116.91      110.26     19.82 o
   5  -6   1     1035.28     1059.15     43.90 o
   6  -6   1       39.25       18.34     19.70 o
   7  -6   1      776.22      728.32     76.74 o
   8  -6   1      225.44      243.00     69.53 o
   9  -6   1       10.87       18.54     63.07 o
 -11  -5   1        5.83      -13.15     65.12 o
 -10  -5   1       16.78        9.65     68.31 o
  -9  -5   1       62.81       69.07     53.95 o
  -8  -5   1      242.96      236.13     11.21 o
  -7  -5   1      536.94      502.73     22.18 o
  -6  -5   1      552.31      577.93     22.49 o
  -5  -5   1       87.60       62.80     15.56 o
  -4  -5   1     1411.08     1387.88     29.91 o
  -3  -5   1      153.47      184.53     17.22 o
  -2  -5   1      331.63      399.12     19.85 o
  -1  -5   1     2151.55     2267.60     38.50 o
   0  -5   1     3263.10     3149.38     41.39 o
   1  -5   1     1375.20     1420.55     28.82 o
   2  -5   1      893.39      871.83     31.25 o
   3  -5   1     2888.09     2795.10     54.90 o
   4  -5   1     1962.95     2023.07     45.27 o
   5  -5   1      267.44      304.95     40.12 o
   6  -5   1       31.05       75.38     53.26 o
   7  -5   1      230.01      216.63     53.95 o
   8  -5   1      144.65      154.85     58.96 o
   9  -5   1      129.51      115.34     62.69 o
 -11  -4   1       57.40       60.71     67.17 o
 -10  -4   1       69.39       86.62     63.14 o
  -9  -4   1      348.96      327.43     47.41 o
  -8  -4   1       38.69       41.35      9.35 o
  -7  -4   1      387.95      350.24     18.43 o
  -6  -4   1      874.75      841.62     23.96 o
  -5  -4   1     2490.92     2491.90     74.31 o
  -4  -4   1     2887.79     2898.43     41.63 o
  -3  -4   1     2240.26     2153.85     32.49 o
  -2  -4   1     9833.37     9795.49     65.27 o
  -1  -4   1       77.87      131.62     18.84 o
   0  -4   1        9.34       11.99     14.79 o
   1  -4   1       14.69        8.99     12.80 o
   2  -4   1       74.54       49.48     17.07 o
   3  -4   1      858.56      912.00     32.95 o
   4  -4   1     1159.78     1118.62     47.44 o
   5  -4   1     1003.67     1012.64     55.11 o
   6  -4   1      154.06      157.12     36.28 o
   7  -4   1     2109.07     2149.43    113.29 o
   8  -4   1      110.21      133.58     59.12 o
   9  -4   1       71.41       80.77     56.76 o
  10  -4   1        4.13      -27.96     58.51 o
 -12  -3   1        7.82      -11.55     65.88 o
 -11  -3   1       73.48       91.33     63.75 o
 -10  -3   1      100.95      129.55     61.01 o
  -9  -3   1      588.21      525.57     27.14 o
  -8  -3   1     1891.03     1819.72     33.12 o
  -7  -3   1      637.18      664.08     18.52 o
  -6  -3   1      779.88      760.77     24.12 o
  -5  -3   1     1179.36     1216.82     36.51 o
  -4  -3   1      900.38     1071.84     38.37 o
  -3  -3   1      716.13      777.44     23.97 o
  -2  -3   1       25.28       14.43     12.51 o
  -1  -3   1    23082.42    22022.15    463.05 o
   0  -3   1       74.59       89.87     14.78 o
   1  -3   1      104.94       90.76     13.35 o
   2  -3   1     2687.60     2722.43     43.39 o
   3  -3   1     3154.42     3310.57     63.96 o
   4  -3   1      705.54      738.05     37.38 o
   5  -3   1       79.76       76.20     22.04 o
   6  -3   1      337.61      319.14     38.10 o
   7  -3   1        1.25       -1.25     29.98 o
   8  -3   1      121.20      140.80     57.75 o
   9  -3   1      106.12      163.36     63.22 o
  10  -3   1       79.10      135.54     40.26 o
 -12  -2   1      122.03      153.11     63.75 o
 -11  -2   1      106.81       94.52     63.60 o
 -10  -2   1       44.06       37.17     40.20 o
  -9  -2   1       31.53       36.70     37.86 o
  -8  -2   1      448.22      405.64     26.26 o
  -7  -2   1        1.81        1.35     15.24 o
  -6  -2   1       48.51       36.92     14.12 o
  -5  -2   1      489.22      372.09     39.89 o
  -4  -2   1     4831.69     4825.34    100.75 o
  -3  -2   1     2273.94     2213.40     64.28 o
  -2  -2   1     7643.37     7310.47     99.77 o
  -1  -2   1      126.75      150.02     13.09 o
   0  -2   1      210.11      208.42     24.69 o
   1  -2   1      792.19      847.31     24.27 o
   2  -2   1      201.02      154.78     28.72 o
   3  -2   1     2410.03     2365.39     60.37 o
   4  -2   1     5637.63     6023.58    100.83 o
   5  -2   1     2391.04     2464.00     63.02 o
   6  -2   1      750.10      823.76     52.77 o
   7  -2   1     1037.30     1073.31     53.49 o
   8  -2   1        1.64       14.29     30.89 o
   9  -2   1       41.19       51.14     56.84 o
  10  -2   1       58.46       49.37     38.79 o
  11  -2   1       31.50       47.95     55.54 o
 -11  -1   1        1.28       33.56     38.57 o
 -10  -1   1      159.49      162.65     42.74 o
  -9  -1   1      661.66      615.37     52.11 o
  -8  -1   1      487.58      510.02     29.96 o
  -7  -1   1     1468.41     1439.82     36.57 o
  -6  -1   1     1283.53     1267.89     31.72 o
  -5  -1   1     1937.23     2015.99     43.13 o
  -4  -1   1        7.64       12.26     13.43 o
  -3  -1   1      564.93      597.03     18.93 o
  -2  -1   1      360.74      359.40     26.67 o
   1  -1   1    12277.64    11788.34     97.94 o
   2  -1   1     1862.67     1879.15     55.24 o
   3  -1   1     1604.99     1597.25     60.18 o
   4  -1   1      120.77      138.37     29.03 o
   5  -1   1      206.66      209.56     39.51 o
   6  -1   1        5.61        3.25     21.10 o
   7  -1   1      757.35      794.19     45.03 o
   8  -1   1     1715.60     1629.69    149.27 o
   9  -1   1      499.16      515.47     74.92 o
  10  -1   1       81.40       92.89     40.43 o
  11  -1   1       14.13       -1.44     41.37 o
 -11   0   1       79.67       94.25     39.25 o
 -10   0   1       13.10       38.26     37.08 o
  -9   0   1       13.67        3.07     34.43 o
  -8   0   1       21.33       27.74     20.16 o
  -7   0   1      215.96      178.79     24.44 o
  -6   0   1      916.60      955.45     33.26 o
  -5   0   1     2277.86     2348.09     49.99 o
  -4   0   1    10759.55    10988.31     91.23 o
  -3   0   1     4020.68     4060.70     49.05 o
  -2   0   1     1665.38     1701.44     27.09 o
  -1   0   1    21947.19    21212.61    276.01 o
   2   0   1     2248.03     2111.05     53.87 o
   3   0   1     5011.72     4925.26     94.14 o
   4   0   1     2919.84     2880.09     84.34 o
   5   0   1      103.37       79.10     28.49 o
   6   0   1      206.50      149.97     28.29 o
   7   0   1      124.06      133.87     30.83 o
   8   0   1      288.50      271.52     35.19 o
   9   0   1        6.26        5.74     27.29 o
  10   0   1      112.24      138.78     47.03 o
  11   0   1        2.93        6.28     43.28 o
 -11   1   1       34.44       36.58     38.49 o
 -10   1   1      161.40      206.08     40.24 o
  -9   1   1        3.28        2.18     31.31 o
  -8   1   1        4.03       16.06     21.03 o
  -7   1   1      222.79      238.66     25.54 o
  -6   1   1     1372.38     1400.90     40.66 o
  -5   1   1      434.69      508.75     29.96 o
  -4   1   1       70.52      134.66     18.85 o
  -3   1   1        7.74       -4.59     19.17 o
  -2   1   1      706.46      636.35     19.96 o
  -1   1   1     2919.32     2951.66     43.23 o
   2   1   1      659.12      660.07     32.45 o
   3   1   1     2096.03     2029.52     62.38 o
   4   1   1       74.17       80.39     25.99 o
   5   1   1      116.11       82.75     28.95 o
   6   1   1      404.48      446.42     37.19 o
   7   1   1      317.83      294.97     57.37 o
   8   1   1     1217.18     1215.68     71.54 o
   9   1   1      236.63      230.08     33.59 o
  10   1   1       84.84      107.13     38.35 o
  11   1   1       97.82       79.69     44.86 o
  12   1   1        2.13        4.86     60.56 o
 -11   2   1        3.83       15.27     56.91 o
 -10   2   1       34.24       47.52     35.23 o
  -9   2   1        3.95       -1.05     33.79 o
  -8   2   1       59.52       74.40     22.82 o
  -7   2   1       11.44       20.53     21.16 o
  -6   2   1     1392.75     1468.94     43.08 o
  -5   2   1     2568.58     2506.91     59.37 o
  -4   2   1     4255.10     4374.84     58.04 o
  -3   2   1     4394.99     4408.36     52.19 o
  -2   2   1     2894.94     2998.21     44.24 o
  -1   2   1     3016.54     2965.49     60.03 o
   0   2   1      275.19      341.70     26.14 o
   1   2   1    21271.21    20768.39    497.47 o
   2   2   1      113.61      124.92     24.54 o
   3   2   1     4487.32     4401.20     88.90 o
   4   2   1     8172.90     8209.43    136.54 o
   5   2   1     4682.67     4990.61    119.83 o
   6   2   1      565.16      615.92     52.20 o
   7   2   1        3.04        7.37     42.47 o
   8   2   1       49.18       47.26     44.30 o
   9   2   1       34.02       53.42     25.84 o
  10   2   1       71.04       74.51     39.60 o
  11   2   1        2.51        2.98     43.97 o
  12   2   1       94.55       58.13     68.39 o
 -10   3   1      142.08      201.05     66.41 o
  -9   3   1       40.20       43.24     33.19 o
  -8   3   1      625.60      655.10     36.91 o
  -7   3   1        1.41        2.05     21.73 o
  -6   3   1       49.49       39.90     21.84 o
  -5   3   1      255.27      272.61     24.02 o
  -4   3   1      423.32      420.88     29.91 o
  -3   3   1     5617.06     5549.40     54.42 o
  -2   3   1     3485.17     3410.85     66.11 o
  -1   3   1    16795.90    16515.21    154.70 o
   0   3   1    51932.81    49737.86    500.07 o
   1   3   1      267.14      256.60     31.84 o
   2   3   1      200.03      213.21     26.82 o
   3   3   1       69.23       61.56     18.95 o
   4   3   1     1630.48     1652.36     40.51 o
   5   3   1      117.80      103.85     20.84 o
   6   3   1      890.95      894.71     64.51 o
   7   3   1      231.07      227.19     52.28 o
   8   3   1       16.60       -8.89     45.97 o
   9   3   1       91.19      146.48     41.17 o
  10   3   1      143.53      161.87     43.52 o
  11   3   1       14.51        9.42     59.19 o
 -10   4   1        3.45       30.85     53.80 o
  -9   4   1        9.85      -16.22     31.54 o
  -8   4   1      243.70      275.58     37.39 o
  -7   4   1      410.75      439.63     41.04 o
  -6   4   1     1080.61     1106.78     52.55 o
  -5   4   1      296.01      368.45     28.91 o
  -4   4   1     1578.34     1593.72     51.84 o
  -3   4   1        3.61        4.70     20.67 o
  -2   4   1     2398.27     2612.15     30.74 o
  -1   4   1     1695.75     1738.89     60.94 o
   0   4   1     1950.06     2054.45     58.20 o
   1   4   1    20852.16    20579.27    162.67 o
   2   4   1      969.42      880.95     45.29 o
   3   4   1     9082.31     9078.01     78.62 o
   4   4   1      850.87      786.13     32.05 o
   5   4   1     3741.55     3788.01    159.64 o
   6   4   1      536.30      508.47     30.07 o
   7   4   1        2.89       -1.06     21.88 o
   8   4   1       17.19       37.71     21.96 o
   9   4   1       54.93       73.17     23.57 o
  10   4   1       79.76      114.05     69.68 o
  11   4   1       40.38      109.95     61.01 o
 -10   5   1       83.00      136.54     65.57 o
  -9   5   1      221.72      218.15     63.52 o
  -8   5   1      588.13      571.85     43.35 o
  -7   5   1       65.01       84.42     52.05 o
  -6   5   1       72.70       55.33     29.02 o
  -5   5   1      197.76      195.56     34.06 o
  -4   5   1     1881.32     1982.84     79.67 o
  -3   5   1     2137.60     2074.66     34.46 o
  -2   5   1     3662.37     3662.62     53.25 o
  -1   5   1     2705.86     2567.55     29.26 o
   0   5   1     4288.81     4427.90     40.19 o
   1   5   1     2019.46     1897.24     42.47 o
   2   5   1      619.83      622.10     26.42 o
   3   5   1      203.04      207.99     19.66 o
   4   5   1     2951.03     3060.39     44.84 o
   5   5   1     5719.49     6056.86    134.30 o
   6   5   1     1527.69     1496.43     40.10 o
   7   5   1      361.53      365.68     35.45 o
   8   5   1      485.49      479.53     33.27 o
   9   5   1      312.63      342.68     32.09 o
  10   5   1       17.27       33.28     63.52 o
  11   5   1        0.01      -28.49     59.19 o
  -9   6   1       61.08       10.41     52.96 o
  -8   6   1      279.07      303.25     64.89 o
  -7   6   1      548.09      578.16     68.92 o
  -6   6   1      158.95      148.19     22.05 o
  -5   6   1      340.85      365.83     23.39 o
  -4   6   1     1384.92     1410.79     33.39 o
  -3   6   1      470.25      449.47     17.83 o
  -2   6   1      350.48      351.19     15.68 o
  -1   6   1     2950.40     3049.66     31.39 o
   0   6   1     2306.44     2381.17     33.62 o
   1   6   1     6573.41     6271.62    190.42 o
   2   6   1     3277.48     3359.82     50.34 o
   3   6   1     1022.05      958.77     30.44 o
   4   6   1     1513.82     1530.19     41.47 o
   5   6   1      303.74      308.37     27.71 o
   6   6   1      144.13      114.71     20.81 o
   7   6   1       22.95       16.74     22.76 o
   8   6   1       69.72       41.57     23.17 o
   9   6   1       43.39       58.73     22.85 o
  10   6   1       85.87       70.36     63.75 o
  11   6   1      170.14      287.90     84.72 o
  -9   7   1      142.77      199.46     64.89 o
  -8   7   1       40.99       11.02     52.96 o
  -7   7   1      141.96       97.79     53.80 o
  -6   7   1       67.45       53.96     17.06 o
  -5   7   1      440.66      456.45     25.87 o
  -4   7   1      410.43      407.32     20.51 o
  -3   7   1     1666.45     1671.36     29.72 o
  -2   7   1     1613.02     1622.91     28.17 o
  -1   7   1        6.80        9.51     10.06 o
   0   7   1      209.52      271.38     17.43 o
   1   7   1     5929.15     6244.32     80.09 o
   2   7   1      105.79       80.84     20.49 o
   3   7   1       49.06       68.81     20.01 o
   4   7   1      226.44      200.86     23.22 o
   5   7   1     2077.76     2063.18     39.91 o
   6   7   1      845.41      845.19     41.58 o
   7   7   1      490.10      504.57     40.12 o
   8   7   1     1188.57     1150.45     47.50 o
   9   7   1      130.36      113.23     25.79 o
  10   7   1       38.11       27.05     63.14 o
  11   7   1        0.80      -26.14     75.00 o
  -8   8   1      148.93      102.81     62.08 o
  -7   8   1      390.14      504.53     71.73 o
  -6   8   1      480.67      509.17     28.66 o
  -5   8   1      374.51      318.52     20.21 o
  -4   8   1      205.06      187.41     15.45 o
  -3   8   1      144.24      150.69     13.38 o
  -2   8   1       49.22       54.21     12.08 o
  -1   8   1        2.64        0.91     11.08 o
   0   8   1        4.41        4.37     19.38 o
   1   8   1     1922.86     1857.85     49.85 o
   2   8   1     2592.98     2779.47     62.46 o
   3   8   1     1638.24     1599.96     51.89 o
   4   8   1      886.78      888.16     48.82 o
   5   8   1      421.10      420.67     28.70 o
   6   8   1      128.75      130.66     32.25 o
   7   8   1        0.15       -1.63     26.11 o
   8   8   1      695.23      649.77     41.49 o
   9   8   1      307.60      301.50     32.58 o
  10   8   1      104.00      132.06     77.81 o
  11   8   1       85.10       68.69     73.10 o
  -8   9   1        3.32        7.90     53.57 o
  -7   9   1        1.56       -6.76     59.95 o
  -6   9   1       31.84       23.10     56.61 o
  -5   9   1      165.21      175.30     24.66 o
  -4   9   1      129.98      118.28     10.37 o
  -3   9   1     2965.70     2760.66    115.24 o
  -2   9   1      361.86      363.76     19.74 o
  -1   9   1      866.28      881.92     23.39 o
   0   9   1      278.93      282.40     26.12 o
   1   9   1      109.45      110.70     23.16 o
   2   9   1       99.66      108.73     23.67 o
   3   9   1       50.92       42.14     28.58 o
   4   9   1      420.91      401.99     37.35 o
   5   9   1      201.66      232.47     32.22 o
   6   9   1     1194.21     1142.71     51.81 o
   7   9   1      940.04     1021.22     89.81 o
   8   9   1      147.99      155.92     61.39 o
   9   9   1       25.04       20.37     26.09 o
  10   9   1        0.10      -14.66     77.81 o
  -7  10   1      195.12      158.88     64.89 o
  -6  10   1      129.11      121.04     60.56 o
  -5  10   1      108.63      118.84     50.76 o
  -4  10   1        0.91       -1.67     42.02 o
  -3  10   1     1137.95     1132.45     65.63 o
  -2  10   1       16.80        7.60     36.68 o
  -1  10   1       41.26       50.04     18.73 o
   0  10   1      569.57      584.18     34.06 o
   1  10   1     1754.96     1889.50     53.21 o
   2  10   1     2333.25     2288.64     63.50 o
   3  10   1      856.04      783.94     37.81 o
   4  10   1       23.68       13.59     24.48 o
   5  10   1      717.40      671.90     36.83 o
   6  10   1       34.91       29.18     22.87 o
   7  10   1       11.29       38.14     63.60 o
   8  10   1      622.45      687.04     89.66 o
   9  10   1      295.35      345.88     81.30 o
  10  10   1      241.51      337.44     86.77 o
  -7  11   1        0.76       -1.14     66.79 o
  -6  11   1      299.54      255.31     71.58 o
  -5  11   1      258.88      266.78     66.18 o
  -4  11   1      364.27      400.74     70.06 o
  -3  11   1      669.19      741.78     65.08 o
  -2  11   1      509.02      516.91     52.18 o
  -1  11   1      608.84      593.74     31.42 o
   0  11   1      342.00      341.55     30.85 o
   1  11   1       70.43       71.37     28.94 o
   2  11   1        8.13       10.76     30.27 o
   3  11   1      544.73      491.24     34.62 o
   4  11   1      568.37      640.86     37.41 o
   5  11   1      840.38      850.81     40.98 o
   6  11   1      618.99      654.08     36.71 o
   7  11   1      123.70      155.47     37.01 o
   8  11   1        2.68       10.73     30.74 o
   9  11   1        0.01        9.88     61.01 o
  10  11   1        0.13      -21.12     76.82 o
  -6  12   1      250.05      240.94     64.66 o
  -5  12   1       13.31        4.79     51.67 o
  -4  12   1       11.63        4.71     57.14 o
  -3  12   1        1.51      -16.79     54.86 o
  -2  12   1      742.26      717.38     58.74 o
  -1  12   1     1057.06     1099.88     41.40 o
   0  12   1      488.33      491.12     35.28 o
   1  12   1      355.79      395.10     37.35 o
   2  12   1      153.42      157.27     34.41 o
   3  12   1      402.57      424.57     44.49 o
   4  12   1      323.56      347.96     42.54 o
   5  12   1      149.73      123.10     38.31 o
   6  12   1      306.44      297.04     32.35 o
   7  12   1      330.26      329.46     43.45 o
   8  12   1      183.58      207.01     41.12 o
   9  12   1       19.11       53.95     77.43 o
  -5  13   1      105.21       93.08     58.74 o
  -4  13   1       90.18      108.81     64.51 o
  -3  13   1      200.08      172.26     55.47 o
  -2  13   1       99.40      141.18     39.69 o
  -1  13   1      244.09      254.85     79.40 o
   0  13   1       21.86       26.85     24.68 o
   1  13   1      459.42      397.52     38.36 o
   2  13   1      737.23      676.40     48.37 o
   3  13   1      285.58      324.98     42.60 o
   4  13   1      373.45      345.94     44.05 o
   5  13   1      489.99      559.65     50.75 o
   6  13   1      512.50      544.62     51.49 o
   7  13   1       11.77       12.92     39.74 o
   8  13   1        5.18      -11.96     36.03 o
   9  13   1       12.23       20.90     64.74 o
  -4  14   1        0.31       17.10     54.56 o
  -3  14   1       15.98        6.08     62.69 o
  -2  14   1      281.06      283.37     51.64 o
  -1  14   1      547.88      550.05     89.58 o
   0  14   1      348.24      320.68     33.62 o
   1  14   1      412.39      437.88     39.17 o
   2  14   1      351.04      356.18     42.33 o
   3  14   1       97.02      110.03     45.32 o
   4  14   1        2.61        7.26     36.04 o
   5  14   1       15.17       36.14     36.60 o
   6  14   1      169.46      216.47     42.88 o
   7  14   1      133.76      162.56     43.39 o
   8  14   1       34.62       59.27     66.03 o
   9  14   1       69.09       49.62     74.84 o
  -3  15   1       41.05        9.04     60.41 o
  -2  15   1       56.65       33.28     53.95 o
  -1  15   1        4.84       38.37     70.97 o
   0  15   1       58.97       35.26     68.99 o
   1  15   1       12.62       38.17     28.59 o
   2  15   1      153.29      136.60     36.67 o
   3  15   1      380.83      410.48     47.83 o
   4  15   1      391.12      412.36     49.15 o
   5  15   1       95.79       84.34     40.22 o
   6  15   1        0.90       30.01     40.27 o
   7  15   1        6.43       18.81     40.43 o
   8  15   1        9.18      -12.08     64.36 o
  -2  16   1       79.58      138.82     60.26 o
  -1  16   1      215.14      142.85     88.07 o
   0  16   1      156.49      208.50     81.45 o
   1  16   1      175.59      214.05     74.54 o
   2  16   1        4.28        2.61     32.34 o
   3  16   1       11.30       17.41     35.85 o
   4  16   1       47.09       32.71     39.47 o
   5  16   1       51.71       54.07     41.33 o
   6  16   1       22.85       31.71     42.17 o
   7  16   1       23.05       27.39     39.97 o
   1  17   1       12.29      -18.69     74.92 o
   2  17   1       88.68       94.22     69.98 o
   3  17   1      152.83      210.47     75.38 o
   4  17   1      174.38      175.85     45.11 o
   5  17   1       62.07       77.06     43.03 o
   6  17   1       24.89       36.34     40.57 o
   7  17   1       19.94       35.71     64.13 o
   3  18   1        0.12       20.52     77.35 o
   4  18   1       27.71       49.85     66.56 o
   5  18   1       43.13        7.67     66.56 o
   6  18   1       41.85       10.90     43.08 o
  -5 -18   2       97.41       58.66     54.40 o
  -4 -18   2       56.45       41.26     48.93 o
  -6 -17   2       25.77       22.49     64.13 o
  -5 -17   2        5.85       -2.58     54.33 o
  -4 -17   2       21.96       15.50     49.62 o
  -3 -17   2       10.40       27.51     45.97 o
  -7 -16   2        2.05        6.61     68.01 o
  -6 -16   2       11.91       31.53     66.11 o
  -5 -16   2       10.25       -8.81     54.25 o
  -4 -16   2       92.72      128.79     53.87 o
  -3 -16   2      218.49      242.62     58.28 o
  -2 -16   2      115.11      120.89     47.64 o
  -1 -16   2        1.12        6.00     42.02 o
   1 -16   2        2.57       -6.23     68.31 o
  -8 -15   2       84.92       82.37     59.72 o
  -7 -15   2      121.40       95.28     61.85 o
  -6 -15   2      157.41      168.00     43.35 o
  -5 -15   2        1.72      -10.93     37.12 o
  -4 -15   2        6.17        1.84     38.30 o
  -3 -15   2       14.41       10.94     48.40 o
  -2 -15   2       29.90       36.78     44.91 o
  -1 -15   2      173.89      168.00     47.19 o
   0 -15   2      158.53      165.95     40.80 o
   1 -15   2      167.98      208.20     62.84 o
   2 -15   2      246.88      243.30     64.59 o
  -8 -14   2        3.17       15.88     73.40 o
  -7 -14   2       16.54       23.98     36.02 o
  -6 -14   2       55.58       64.85     36.40 o
  -5 -14   2       61.51       64.72     38.31 o
  -4 -14   2      220.52      232.04     43.49 o
  -3 -14   2       73.86       93.99     39.14 o
  -2 -14   2      683.36      679.98     66.64 o
  -1 -14   2      522.19      545.71     59.04 o
   0 -14   2       77.49       83.13     37.61 o
   1 -14   2       22.36       21.73     32.45 o
   2 -14   2        0.69        5.47     53.19 o
   3 -14   2      189.06      167.54     68.31 o
   4 -14   2      161.18      187.45     64.74 o
  -9 -13   2        4.82       10.94     70.36 o
  -8 -13   2       98.79      114.28     64.89 o
  -7 -13   2      230.97      195.50     38.94 o
  -6 -13   2      488.43      447.14     45.74 o
  -5 -13   2      827.50      736.76     54.66 o
  -4 -13   2        3.12      -12.34     35.36 o
  -3 -13   2       14.35        1.56     34.92 o
  -2 -13   2       50.76       58.10     35.03 o
  -1 -13   2      180.46      206.41     31.71 o
   0 -13   2        2.24       14.81     23.37 o
   1 -13   2      370.59      377.50     60.82 o
   2 -13   2      437.03      474.67     76.67 o
   3 -13   2       12.86       48.63     57.29 o
   4 -13   2        5.45        1.67     53.95 o
   5 -13   2       21.35       31.23     64.05 o
  -9 -12   2        7.23       -9.12     60.41 o
  -8 -12   2       50.85       18.84     58.05 o
  -7 -12   2       92.97      143.15     68.69 o
  -6 -12   2      200.47      232.76     28.19 o
  -5 -12   2      581.02      613.68     37.08 o
  -4 -12   2      113.33      119.51     26.52 o
  -3 -12   2      547.70      515.32     66.68 o
  -2 -12   2      679.57      674.79     44.80 o
  -1 -12   2        2.75       -5.89     23.78 o
   0 -12   2        0.01      -10.68     23.77 o
   1 -12   2      148.73      143.49     24.45 o
   2 -12   2      500.34      454.09    118.46 o
   3 -12   2       84.73      143.15     62.53 o
   4 -12   2      325.03      336.38     72.49 o
   5 -12   2      175.25      151.21     64.05 o
 -10 -11   2      147.75      211.46     72.56 o
  -9 -11   2      257.94      324.07     71.65 o
  -8 -11   2      154.34      165.64     68.39 o
  -7 -11   2       22.54       37.69     26.61 o
  -6 -11   2        6.87        9.72     23.90 o
  -5 -11   2      110.13      122.64     25.00 o
  -4 -11   2      155.90      145.01     26.44 o
  -3 -11   2      150.20      162.55     25.47 o
  -2 -11   2     1207.47     1159.10     39.19 o
  -1 -11   2     2364.17     2301.96     56.23 o
   0 -11   2      940.61      950.04     42.85 o
   1 -11   2     1502.01     1405.66     93.31 o
   2 -11   2      249.53      188.64     28.26 o
   3 -11   2      445.68      423.29     49.85 o
   4 -11   2        4.57      -11.63     47.26 o
   5 -11   2       51.36       21.43     53.49 o
   6 -11   2       17.09       20.67     52.12 o
 -10 -10   2        4.65       57.90     71.65 o
  -9 -10   2       55.01       68.39     63.67 o
  -8 -10   2        1.44       16.11     62.38 o
  -7 -10   2      214.08      206.08     27.86 o
  -6 -10   2     1254.79     1186.33     44.15 o
  -5 -10   2     1338.68     1333.55     53.47 o
  -4 -10   2     1706.57     1757.31     60.34 o
  -3 -10   2      540.25      516.48     28.70 o
  -2 -10   2       90.88       50.53     22.13 o
  -1 -10   2      309.23      335.35     25.73 o
   0 -10   2       36.15       27.13     22.77 o
   1 -10   2      255.47      236.39     25.83 o
   2 -10   2      613.03      591.25     37.18 o
   3 -10   2     1217.87     1217.54     75.72 o
   4 -10   2       48.76       54.23     24.19 o
   5 -10   2       79.25       68.69     56.30 o
   6 -10   2        5.04      -17.02     60.10 o
   7 -10   2        9.93       19.98     60.63 o
 -10  -9   2      132.16      181.90     76.21 o
  -9  -9   2      190.18      177.35     76.82 o
  -8  -9   2      267.98      209.26     71.96 o
  -7  -9   2        0.36       -2.32     18.88 o
  -6  -9   2       37.58       27.27     16.66 o
  -5  -9   2       43.81       32.87     20.24 o
  -4  -9   2      506.42      486.73     27.17 o
  -3  -9   2     1611.80     1698.41     46.61 o
  -2  -9   2     2145.74     2052.47     50.25 o
  -1  -9   2     4368.72     4403.56     62.92 o
   0  -9   2     1192.33     1166.79     34.28 o
   1  -9   2      595.12      551.65     27.76 o
   2  -9   2        4.14       16.66     21.62 o
   3  -9   2       10.21       -2.70     21.17 o
   4  -9   2      287.74      272.67     28.49 o
   5  -9   2       84.42       71.19     23.25 o
   6  -9   2      327.32      365.71     74.16 o
   7  -9   2       46.52       38.68     58.81 o
 -11  -8   2       45.55      112.91     73.17 o
 -10  -8   2       24.01       -3.12     69.07 o
  -9  -8   2       82.39      128.72     69.90 o
  -8  -8   2      187.96      200.44     70.21 o
  -7  -8   2      359.93      361.82     23.29 o
  -6  -8   2      355.49      369.15     21.08 o
  -5  -8   2      940.96      973.54     30.86 o
  -4  -8   2     1795.39     1765.86     37.60 o
  -3  -8   2      582.35      555.62     25.62 o
  -2  -8   2       30.05       20.75     22.18 o
  -1  -8   2      452.70      481.31     28.16 o
   0  -8   2      578.32      601.32     28.20 o
   1  -8   2     1186.73     1167.92     34.25 o
   2  -8   2     2102.42     2231.53     50.72 o
   3  -8   2     1235.88     1212.27     46.20 o
   4  -8   2      375.12      397.81     32.30 o
   5  -8   2      490.25      451.93     60.37 o
   6  -8   2      107.85      132.90     49.92 o
   7  -8   2      162.14      195.51     69.98 o
   8  -8   2        9.94       11.25     60.79 o
 -11  -7   2       25.73       51.74     64.43 o
 -10  -7   2      217.59      261.69     68.39 o
  -9  -7   2      131.20      160.40     62.99 o
  -8  -7   2       60.08       21.73     54.94 o
  -7  -7   2      248.76      305.68     65.19 o
  -6  -7   2      114.81      107.70     16.18 o
  -5  -7   2      230.25      233.80     26.27 o
  -4  -7   2     1258.03     1362.63     30.61 o
  -3  -7   2      932.58      895.32     27.65 o
  -2  -7   2     1069.10      993.64     28.57 o
  -1  -7   2     1299.01     1364.76     32.95 o
   0  -7   2     4871.52     4811.18    100.32 o
   1  -7   2     1360.89     1431.07     39.74 o
   2  -7   2     1588.06     1559.55     79.18 o
   3  -7   2       95.07       88.55     20.03 o
   4  -7   2      668.75      638.41     52.88 o
   5  -7   2        0.95       -2.98     20.97 o
   6  -7   2      610.39      575.88     50.15 o
   7  -7   2      224.06      288.51     66.03 o
   8  -7   2       44.71       44.15     61.70 o
 -11  -6   2       21.37       25.45     59.95 o
 -10  -6   2        0.16      -32.90     67.78 o
  -9  -6   2       63.43      134.64     66.18 o
  -8  -6   2      420.49      415.10     69.15 o
  -7  -6   2      431.79      428.55     69.30 o
  -6  -6   2      802.10      789.10     20.89 o
  -5  -6   2     1691.56     1670.89     39.20 o
  -4  -6   2      652.35      632.51     22.59 o
  -3  -6   2      231.75      221.27     18.71 o
  -2  -6   2       55.96       39.85     16.26 o
  -1  -6   2     1527.73     1659.35     33.07 o
   0  -6   2     3151.27     3032.18     46.80 o
   1  -6   2     1892.98     1939.79     38.29 o
   2  -6   2     2024.52     2029.59     64.24 o
   3  -6   2     1552.89     1425.02     47.03 o
   4  -6   2     1003.46     1056.14     38.37 o
   5  -6   2      381.36      384.95     32.71 o
   6  -6   2        0.29        2.11     23.55 o
   7  -6   2       35.85       53.25     23.33 o
   8  -6   2        1.31      -14.28     53.11 o
   9  -6   2       44.08       18.84     56.76 o
 -11  -5   2       51.01       67.70     65.04 o
 -10  -5   2      159.73      200.14     70.28 o
  -9  -5   2       98.64      118.08     65.50 o
  -8  -5   2      224.91      223.47     64.74 o
  -7  -5   2       15.48       23.63     57.82 o
  -6  -5   2      259.46      281.69     33.23 o
  -5  -5   2     3443.11     3479.27    177.12 o
  -4  -5   2      453.78      411.76     16.52 o
  -3  -5   2     2256.16     2182.22     34.07 o
  -2  -5   2     2365.64     2370.14     38.42 o
  -1  -5   2     3175.92     3118.35     69.41 o
   0  -5   2     1093.05      999.77     29.18 o
   1  -5   2      781.25      822.89     25.94 o
   2  -5   2      216.88      256.59     24.93 o
   3  -5   2      597.36      594.46     32.02 o
   4  -5   2      255.24      222.68     26.24 o
   5  -5   2       67.04       58.72     20.88 o
   6  -5   2     2148.00     2269.78    113.52 o
   7  -5   2      445.48      468.06     73.17 o
   8  -5   2      815.37      896.30     92.85 o
   9  -5   2       45.07       26.06     56.15 o
 -11  -4   2        4.22      -17.55     64.51 o
 -10  -4   2       97.94       71.50     62.38 o
  -9  -4   2       67.04       71.88     55.62 o
  -8  -4   2      686.94      730.58     79.55 o
  -7  -4   2     1051.01     1075.66     53.50 o
  -6  -4   2     2225.25     2384.56     67.66 o
  -5  -4   2      357.94      282.51     41.18 o
  -4  -4   2        0.94        4.47      7.64 o
  -3  -4   2       55.92       92.87     11.76 o
  -2  -4   2      390.02      387.90     19.77 o
  -1  -4   2     1547.87     1534.00     39.11 o
   0  -4   2     1728.28     1607.43     32.30 o
   1  -4   2     2048.29     2051.46     35.21 o
   2  -4   2     2980.37     2835.56     52.80 o
   3  -4   2     6921.39     7252.64    132.14 o
   4  -4   2      599.96      603.36     39.36 o
   5  -4   2      373.38      410.20     31.87 o
   6  -4   2       10.47        3.44     34.24 o
   7  -4   2       90.34      111.92     55.85 o
   8  -4   2      226.38      182.21     59.57 o
   9  -4   2      104.89      112.46     55.01 o
  10  -4   2       94.31       83.35     60.26 o
 -12  -3   2       87.05       85.63     63.60 o
 -11  -3   2      124.01      131.07     62.84 o
 -10  -3   2      147.70      123.32     57.67 o
  -9  -3   2      143.26      156.60     59.50 o
  -8  -3   2      286.68      264.20     57.06 o
  -7  -3   2      285.15      243.36     38.94 o
  -6  -3   2      446.95      482.58     37.31 o
  -5  -3   2     4931.52     5145.46    116.56 o
  -4  -3   2     3843.93     3939.22     93.61 o
  -3  -3   2     7501.74     7460.19     83.12 o
  -2  -3   2     1169.46     1109.52     27.14 o
  -1  -3   2     4469.19     4634.63     53.57 o
   0  -3   2      949.27      928.63     30.71 o
   1  -3   2        7.55        6.11     17.75 o
   2  -3   2       12.60       20.96     19.11 o
   3  -3   2      895.10      892.35     54.78 o
   4  -3   2     2412.59     2456.70     62.29 o
   5  -3   2     2084.72     2165.08     53.91 o
   6  -3   2      736.94      790.41     48.76 o
   7  -3   2      196.38      207.59     42.55 o
   8  -3   2      192.80      223.01     62.15 o
   9  -3   2        0.19       16.72     57.90 o
  10  -3   2        0.35       19.98     62.69 o
 -12  -2   2       14.74        7.07     60.86 o
 -11  -2   2       33.44       -1.60     59.34 o
 -10  -2   2       81.07       57.82     56.00 o
  -9  -2   2      311.83      296.16     25.26 o
  -8  -2   2     1807.65     1730.08     43.72 o
  -7  -2   2      875.66      916.98     24.93 o
  -6  -2   2      553.63      542.72     18.23 o
  -5  -2   2      466.41      459.42     16.26 o
  -4  -2   2       50.46       77.96     30.39 o
  -3  -2   2      200.06      256.43     25.52 o
  -2  -2   2     2516.68     2414.46     66.41 o
  -1  -2   2     9766.02     9655.02    104.55 o
   0  -2   2     4860.09     4737.28     69.68 o
   1  -2   2     3767.47     3600.26     64.97 o
   2  -2   2     1002.98      804.90     45.89 o
   3  -2   2     2867.12     3144.28     85.18 o
   4  -2   2      711.82      708.85     50.45 o
   5  -2   2       27.26       18.08     30.39 o
   6  -2   2       28.05       35.31     21.56 o
   7  -2   2      429.15      378.38     40.80 o
   8  -2   2      938.75      965.90     83.73 o
   9  -2   2       37.85       38.30     61.01 o
  10  -2   2      102.97       97.87     52.81 o
  11  -2   2       71.44       96.35     59.19 o
 -11  -1   2       77.73       58.67     39.68 o
 -10  -1   2      134.76      130.48     40.12 o
  -9  -1   2       49.69       61.17     34.80 o
  -8  -1   2        9.72        3.61     16.26 o
  -7  -1   2      730.29      715.84     25.98 o
  -6  -1   2      339.88      362.43     19.03 o
  -5  -1   2     1312.25     1211.58     30.51 o
  -4  -1   2     1285.61     1218.42     21.43 o
  -3  -1   2     7852.60     7770.82     75.30 o
  -2  -1   2      628.52      640.27     25.41 o
  -1  -1   2       11.39        7.83     22.57 o
   0  -1   2     1213.85     1244.54     34.50 o
   1  -1   2      325.44      276.66     24.01 o
   2  -1   2      184.88      207.06     30.77 o
   3  -1   2     1470.50     1428.57     58.74 o
   4  -1   2     8016.26     8479.70    146.19 o
   5  -1   2     1814.68     1939.94     82.06 o
   6  -1   2      437.45      483.70     39.94 o
   7  -1   2     1547.87     1509.13     89.17 o
   8  -1   2       50.77       32.23     31.26 o
   9  -1   2       11.31        3.65     56.38 o
  10  -1   2        3.13       19.22     58.66 o
  11  -1   2      156.33      223.62     64.74 o
 -11   0   2       61.92       60.31     38.96 o
 -10   0   2       43.11       26.30     34.88 o
  -9   0   2      629.01      668.77     51.77 o
  -8   0   2      733.63      690.33     32.08 o
  -7   0   2      640.45      651.45     27.13 o
  -6   0   2     1205.37     1197.03     34.49 o
  -5   0   2        6.89        9.20     14.73 o
  -4   0   2      937.65     1026.13     22.76 o
  -3   0   2       37.40       34.21     11.32 o
  -2   0   2     3568.30     3445.66     23.44 o
  -1   0   2    10221.61    10347.30     64.28 o
   1   0   2     7034.61     6904.33     72.49 o
   2   0   2     1971.68     1951.34     53.42 o
   3   0   2     2672.34     2683.97     75.00 o
   4   0   2        0.68        7.98     24.39 o
   5   0   2      518.35      573.45     48.02 o
   6   0   2      233.03      241.10     29.15 o
   7   0   2      179.27      221.19     56.76 o
   8   0   2     1069.81     1062.91     55.43 o
   9   0   2      371.85      340.71     61.39 o
  10   0   2      186.85      207.82     59.50 o
  11   0   2        0.27       10.50     45.70 o
 -11   1   2       14.35       20.82     53.57 o
 -10   1   2       55.54       57.33     37.28 o
  -9   1   2       55.86       38.31     33.35 o
  -8   1   2      155.10      180.56     24.22 o
  -7   1   2        1.11        7.12     18.88 o
  -6   1   2       40.24       37.02     18.31 o
  -5   1   2     3255.80     3224.41     81.00 o
  -4   1   2     5638.03     5640.04     51.10 o
  -3   1   2     3070.47     3153.70     30.23 o
  -2   1   2     1876.29     1851.33     20.76 o
  -1   1   2     7306.54     7388.54     36.07 o
   0   1   2     1043.78     1085.05     26.21 o
   1   1   2      205.46      204.32     20.59 o
   2   1   2     6938.63     6719.46     92.47 o
   3   1   2     2684.32     2720.06     72.64 o
   4   1   2     4228.29     4279.55    101.44 o
   5   1   2     1579.94     1576.59     73.02 o
   6   1   2      814.05      795.55     62.76 o
   7   1   2      176.72      156.30     51.14 o
   8   1   2      113.83       90.95     60.33 o
   9   1   2       13.21        8.72     27.67 o
  10   1   2        8.41       29.10     50.61 o
  11   1   2       43.45       34.18     44.55 o
  12   1   2       42.81       74.54     65.42 o
 -11   2   2       48.87       26.82     53.49 o
 -10   2   2      110.06      118.01     37.92 o
  -9   2   2      264.01      270.16     57.90 o
  -8   2   2       25.31       24.80     20.36 o
  -7   2   2      110.11      108.17     21.02 o
  -6   2   2      476.91      479.90     27.88 o
  -5   2   2      137.45      143.19     18.90 o
  -4   2   2       98.35      134.05     14.88 o
  -3   2   2     2805.89     2912.05     31.19 o
  -2   2   2     2533.63     2357.97     24.86 o
  -1   2   2     2318.40     2322.37     56.68 o
   0   2   2     1434.91     1409.12     41.94 o
   1   2   2     3639.05     3555.20     64.21 o
   2   2   2      866.74      822.45     39.82 o
   3   2   2      473.31      464.49     34.80 o
   4   2   2        2.33       23.10     29.94 o
   5   2   2        0.47       -2.66     29.71 o
   6   2   2      598.95      611.74     53.95 o
   7   2   2      550.51      651.26     67.93 o
   8   2   2     1048.80     1007.01     80.09 o
   9   2   2      412.49      397.24     69.75 o
  10   2   2      115.07       99.69     61.62 o
  11   2   2        5.80       14.79     45.83 o
 -10   3   2       10.19      -11.40     53.04 o
  -9   3   2      146.34      114.55     34.54 o
  -8   3   2       96.59      108.06     23.68 o
  -7   3   2      551.29      541.66     50.83 o
  -6   3   2     1217.69     1214.31     34.11 o
  -5   3   2     1921.48     1925.74     37.52 o
  -4   3   2     2526.71     2653.87     38.43 o
  -3   3   2      494.37      458.85     16.47 o
  -2   3   2     3873.50     3859.82     31.20 o
  -1   3   2    12237.55    11991.59    133.50 o
   0   3   2     4554.87     4503.17     79.63 o
   1   3   2       17.18       22.95     28.95 o
   2   3   2     8294.89     8057.54    104.63 o
   3   3   2     4023.08     4025.25     59.88 o
   4   3   2     1875.54     1760.42     43.69 o
   5   3   2      368.68      418.21     47.79 o
   6   3   2      854.37      801.55     61.32 o
   7   3   2       71.79       65.65     38.07 o
   8   3   2        6.28      -21.12     53.95 o
   9   3   2      157.23      150.30     57.90 o
  10   3   2       44.58       58.73     25.05 o
  11   3   2        7.85       20.00     40.86 o
 -10   4   2       78.32       84.11     55.62 o
  -9   4   2       29.76       40.73     49.01 o
  -8   4   2       22.43       51.75     29.82 o
  -7   4   2      749.16      696.38     48.93 o
  -6   4   2      214.24      197.15     20.73 o
  -5   4   2       78.24       85.92     16.70 o
  -4   4   2      718.35      757.00     24.29 o
  -3   4   2     5281.95     5490.47     45.76 o
  -2   4   2      327.68      256.49     21.03 o
  -1   4   2     8515.84     8542.77    127.80 o
   0   4   2    54244.54    52019.89    586.82 o
   1   4   2      182.73      178.71     35.48 o
   2   4   2      114.94       92.32     29.56 o
   3   4   2      406.52      432.01     20.80 o
   4   4   2      569.23      560.46     28.65 o
   5   4   2      864.36      788.40     35.26 o
   6   4   2      470.74      448.47     31.60 o
   7   4   2      324.57      287.37     37.00 o
  10   4   2       40.72       58.00     26.76 o
  11   4   2        5.11      -20.74     70.51 o
 -10   5   2        2.63       18.92     55.09 o
  -9   5   2        1.09       17.02     56.00 o
  -8   5   2       30.34       32.75     45.74 o
  -7   5   2     1003.44      941.13     79.55 o
  -6   5   2      325.06      351.42     25.52 o
  -5   5   2      812.05      844.88     30.70 o
  -4   5   2     1375.19     1438.41     29.90 o
  -3   5   2     1689.78     1625.35     18.77 o
  -2   5   2      152.14      151.00     21.19 o
  -1   5   2     1098.37     1332.60     62.99 o
   0   5   2     5937.64     6040.69     78.87 o
   1   5   2     5273.73     5297.19    162.91 o
   2   5   2     3093.58     3041.32     78.95 o
   3   5   2      349.74      291.07     25.09 o
   4   5   2     5512.63     5512.44     78.87 o
   5   5   2      761.82      788.77     36.82 o
   6   5   2       81.10       83.34     22.47 o
   7   5   2      307.70      292.31     37.38 o
   9   5   2      116.50      146.19     68.39 o
  10   5   2       79.18       72.49     55.85 o
  11   5   2      111.53      133.81     76.74 o
  -9   6   2       29.00       64.21     55.62 o
  -8   6   2       95.89       46.88     55.24 o
  -7   6   2        0.06        2.31     21.59 o
  -6   6   2      175.25      159.76     22.61 o
  -5   6   2      803.36      781.42     21.19 o
  -4   6   2     1499.14     1506.10     21.46 o
  -3   6   2     1765.17     1765.82     61.66 o
  -2   6   2     2285.57     2371.73     64.89 o
  -1   6   2    11179.81    11756.50    178.41 o
   0   6   2     8165.04     8002.65     71.51 o
   1   6   2     2141.29     2219.42     58.01 o
   2   6   2       18.05       33.04     22.44 o
   3   6   2      522.00      607.91     38.94 o
   4   6   2     2780.86     2949.32     53.60 o
   5   6   2     1296.29     1377.41     46.70 o
   6   6   2     1185.74     1208.34     46.51 o
   7   6   2      546.79      535.91     46.73 o
   8   6   2      389.24      337.22     73.78 o
   9   6   2      104.05       82.37     67.47 o
  10   6   2       38.05       24.16     70.36 o
  11   6   2       12.29       18.62     60.86 o
  -9   7   2       13.58       36.09     58.36 o
  -8   7   2      166.35      195.96     59.88 o
  -7   7   2      303.81      304.01     60.86 o
  -6   7   2      624.43      612.84     20.62 o
  -5   7   2     1380.76     1314.69     40.20 o
  -4   7   2      241.01      203.28     31.11 o
  -3   7   2     1140.95     1141.60     44.74 o
  -2   7   2        0.04       -0.09     32.59 o
  -1   7   2     1562.62     1444.76     71.80 o
   0   7   2     2005.49     2024.45    109.87 o
   1   7   2    14092.81    13816.79    244.10 o
   2   7   2     2399.56     2411.83     56.46 o
   3   7   2     1547.08     1612.76     41.27 o
   4   7   2     5714.57     5658.07    135.65 o
   5   7   2      385.67      383.32     28.96 o
   6   7   2        5.10       18.01     56.38 o
   7   7   2       24.27       34.65     46.27 o
   8   7   2        7.23       10.18     53.57 o
   9   7   2       47.44       91.71     69.07 o
  10   7   2      139.67      177.19     81.30 o
  11   7   2       86.73      155.99     83.73 o
  -9   8   2      110.83      157.13     65.19 o
  -8   8   2      120.87      109.26     60.79 o
  -7   8   2       76.41      111.24     50.15 o
  -6   8   2        7.71       38.07     46.27 o
  -5   8   2        0.68       -3.80     39.82 o
  -4   8   2      421.70      471.20     45.55 o
  -3   8   2     2589.73     2565.09     77.11 o
  -2   8   2     1249.08     1197.97     49.41 o
  -1   8   2       47.06       33.32     10.83 o
   0   8   2     1097.66     1153.63     66.56 o
   1   8   2      626.25      577.85     32.25 o
   2   8   2       11.47       19.56     23.98 o
   3   8   2      257.72      269.47     32.22 o
   4   8   2     1220.34     1215.58     78.57 o
   5   8   2     1859.24     1967.47     50.66 o
   6   8   2     1605.05     1662.22    101.74 o
   7   8   2      128.23      114.58     57.90 o
   8   8   2      183.11      228.41     72.26 o
   9   8   2      225.06      218.38     73.10 o
  10   8   2        4.49       21.88     71.42 o
  11   8   2        0.25       -1.14     69.53 o
  -8   9   2       97.16      123.17     59.27 o
  -7   9   2      236.63      279.16     67.63 o
  -6   9   2       14.63       25.99     51.52 o
  -5   9   2       89.92       93.99     51.74 o
  -4   9   2       18.38        9.52     36.29 o
  -3   9   2      152.08      164.80     39.06 o
  -2   9   2        1.04       -1.87     31.04 o
  -1   9   2      171.60      160.99     14.79 o
   0   9   2      715.23      772.95     32.48 o
   1   9   2     2394.68     2376.80     57.42 o
   2   9   2     2758.70     2790.46     63.93 o
   3   9   2      489.55      428.47     31.84 o
   4   9   2       23.19       13.06     23.08 o
   5   9   2       86.85       74.14     24.67 o
   6   9   2      225.04      151.94     34.92 o
   7   9   2       12.35       19.68     57.37 o
   8   9   2       40.57       77.66     33.07 o
   9   9   2      311.56      253.71     66.33 o
  10   9   2      117.00      190.64     78.80 o
  -7  10   2       65.96       77.35     58.36 o
  -6  10   2       13.90       16.34     52.96 o
  -5  10   2      100.95      155.54     56.99 o
  -4  10   2      579.52      591.34     54.46 o
  -3  10   2      438.03      467.60     49.42 o
  -2  10   2     1382.74     1337.93     64.34 o
  -1  10   2        1.93       11.64     11.97 o
   0  10   2       16.20       24.50     20.61 o
   1  10   2      400.01      451.84     29.78 o
   2  10   2      177.16      244.76     27.75 o
   3  10   2       45.85       38.18     24.59 o
   4  10   2      256.31      279.78     30.63 o
   5  10   2     1661.29     1676.87     50.64 o
   6  10   2      105.60      126.75     26.05 o
   7  10   2      209.94      256.66     39.05 o
   8  10   2      368.43      378.50     42.35 o
   9  10   2       23.85       32.34     31.72 o
  10  10   2        2.05        7.07     78.57 o
  -7  11   2      127.87      148.78     64.81 o
  -6  11   2      101.57      101.44     57.98 o
  -5  11   2      195.05      174.31     55.09 o
  -4  11   2        0.04       19.45     43.23 o
  -3  11   2       27.68       23.04     37.37 o
  -2  11   2     1582.58     1592.03     73.21 o
  -1  11   2       88.72       64.57     14.66 o
   0  11   2       42.46       43.00     21.62 o
   1  11   2      232.36      309.41     33.23 o
   2  11   2      738.20      726.28     44.52 o
   3  11   2      113.34      137.33     34.68 o
   4  11   2        8.24       11.75     26.97 o
   5  11   2      300.83      292.77     31.30 o
   6  11   2       24.67       13.63     24.59 o
   7  11   2      356.26      339.97     42.72 o
   8  11   2      366.76      386.74     46.28 o
   9  11   2      127.64      147.64     67.32 o
  10  11   2       31.58       44.60     77.58 o
  -6  12   2      178.70      165.95     63.67 o
  -5  12   2      226.59      287.90     70.28 o
  -4  12   2      173.25      184.94     58.81 o
  -3  12   2      319.59      343.10     50.67 o
  -2  12   2       61.34       69.43     38.24 o
  -1  12   2      528.30      525.73     75.68 o
   0  12   2      130.83      147.18     31.50 o
   1  12   2      433.34      396.65     36.82 o
   2  12   2      665.74      647.33     44.68 o
   3  12   2      220.63      220.31     36.79 o
   4  12   2      348.01      420.75     45.78 o
   5  12   2      173.47      203.20     41.13 o
   6  12   2     1218.01     1124.32     63.12 o
   7  12   2      453.09      449.23     47.85 o
   8  12   2       23.11       21.83     36.26 o
   9  12   2       38.02       48.40     74.39 o
  -5  13   2       76.06       37.76     59.04 o
  -4  13   2        1.13        2.51     50.30 o
  -3  13   2       16.53       11.68     39.16 o
  -2  13   2      329.17      345.59     48.51 o
  -1  13   2      389.44      406.74     73.02 o
   0  13   2      944.10      995.13     43.85 o
   1  13   2      389.34      385.60     42.74 o
   2  13   2     1448.90     1380.82     76.74 o
   3  13   2      501.13      533.15     45.57 o
   4  13   2       54.95       48.98     35.96 o
   5  13   2      114.13       79.32     38.49 o
   6  13   2      184.39      174.64     41.14 o
   7  13   2      337.71      442.28     51.12 o
   8  13   2      158.82      140.42     42.30 o
   9  13   2      247.47      218.23     73.93 o
  -4  14   2       78.46       55.39     52.12 o
  -3  14   2      129.60      126.36     60.79 o
  -2  14   2      147.15      145.95     46.73 o
  -1  14   2      290.97      306.14     75.76 o
   0  14   2       11.44       14.66     73.86 o
   1  14   2        3.06        1.75     27.40 o
   2  14   2      228.85      227.70     38.45 o
   3  14   2      443.06      436.94     44.95 o
   4  14   2      316.90      384.91     46.63 o
   5  14   2      145.42      175.38     41.84 o
   6  14   2      232.57      312.58     47.97 o
   7  14   2        2.97        6.28     40.71 o
   8  14   2        0.55       -4.71     39.58 o
   9  14   2       29.09       17.55     73.70 o
  -3  15   2       44.71       81.23     63.83 o
  -2  15   2      143.53       97.80     44.43 o
  -1  15   2      322.75      306.59     84.11 o
   0  15   2      435.65      497.24     95.74 o
   1  15   2       56.39       95.74     75.45 o
   2  15   2       40.28       41.14     30.40 o
   3  15   2       89.33      105.21     38.35 o
   4  15   2       33.65       37.74     37.91 o
   5  15   2       18.90       35.72     39.53 o
   6  15   2      226.48      239.63     45.51 o
   7  15   2      111.86      147.80     44.22 o
   8  15   2       33.68       37.99     66.87 o
  -2  16   2       50.72       51.90     51.97 o
  -1  16   2       16.90       20.29     81.68 o
   0  16   2        8.26       11.63     78.80 o
   1  16   2       47.87       19.68     63.90 o
   2  16   2       68.97      105.09     78.42 o
   3  16   2      260.29      254.30     42.62 o
   4  16   2      221.52      215.84     45.35 o
   5  16   2      168.99      137.14     44.25 o
   6  16   2       20.88        8.45     40.42 o
   7  16   2        0.61       22.47     41.56 o
   8  16   2        0.08       27.89     71.42 o
   1  17   2        4.55       30.85     80.24 o
   2  17   2        5.45       13.53     72.87 o
   3  17   2       20.29        7.75     72.64 o
   4  17   2        9.64        5.22     38.76 o
   5  17   2      148.80      177.28     46.95 o
   6  17   2       13.55       45.50     43.45 o
   7  17   2        7.75       19.22     42.20 o
   4  18   2      111.73      103.03     76.82 o
   5  18   2        7.35       25.30     73.02 o
   6  18   2        5.53        8.93     41.93 o
  -5 -18   3      110.13       87.99     61.62 o
  -4 -18   3       25.98       44.30     51.59 o
  -6 -17   3       90.32      101.82     55.32 o
  -5 -17   3      119.27      139.51     63.83 o
  -4 -17   3       85.85       69.75     57.14 o
  -3 -17   3      156.29      163.36     55.47 o
  -2 -17   3       63.92       70.66     48.10 o
  -7 -16   3      106.15       94.22     73.10 o
  -6 -16   3       67.55       76.52     68.61 o
  -5 -16   3        0.28      -21.73     53.42 o
  -4 -16   3        0.32      -13.68     54.94 o
  -3 -16   3        0.00        9.88     48.10 o
  -2 -16   3       95.95       71.12     47.57 o
  -1 -16   3      130.51      108.12     45.44 o
  -7 -15   3       16.60       -2.58     56.84 o
  -6 -15   3      164.23      161.77     73.25 o
  -5 -15   3      145.38      152.88     61.47 o
  -4 -15   3      221.79      236.54     63.45 o
  -3 -15   3      195.57      207.74     58.20 o
  -2 -15   3       63.28       70.36     47.72 o
  -1 -15   3      281.95      248.09     51.67 o
   0 -15   3        1.55       13.75     40.65 o
   1 -15   3        0.02       10.26     50.68 o
   2 -15   3        0.56      -10.79     61.32 o
  -8 -14   3      100.78      104.33     70.74 o
  -7 -14   3       74.45       53.26     69.83 o
  -6 -14   3       39.17       30.17     54.71 o
  -5 -14   3       14.87       25.45     61.24 o
  -4 -14   3        0.48       10.33     48.71 o
  -3 -14   3       79.80       99.39     51.67 o
  -2 -14   3      285.14      319.89     58.74 o
  -1 -14   3       20.11       50.83     41.64 o
   0 -14   3      129.84      106.83     41.11 o
   1 -14   3      149.06      177.95     41.34 o
   2 -14   3      386.61      408.87     70.89 o
   3 -14   3      208.72      227.12     65.35 o
  -8 -13   3        1.72      -28.72     69.98 o
  -7 -13   3       23.16        0.00     59.42 o
  -6 -13   3        3.27       -6.61     62.91 o
  -5 -13   3      180.44      167.77     56.46 o
  -4 -13   3       61.10       30.17     56.08 o
  -3 -13   3      570.23      556.20     65.57 o
  -2 -13   3      153.96      146.72     46.58 o
  -1 -13   3        0.64        4.48     41.18 o
   0 -13   3      106.80       64.55     30.55 o
   1 -13   3        0.17        8.36     33.81 o
   2 -13   3       64.99       27.35     55.16 o
   3 -13   3       51.74       90.27     63.90 o
   4 -13   3      238.17      234.41     72.94 o
  -9 -12   3      164.83      126.59     75.60 o
  -8 -12   3      146.24      190.80     74.01 o
  -7 -12   3      108.96       81.38     58.05 o
  -6 -12   3      145.50      182.36     61.77 o
  -5 -12   3       24.61       30.34     30.06 o
  -4 -12   3       31.27       23.44     30.02 o
  -3 -12   3        1.16       -1.06     46.58 o
  -2 -12   3      162.06      183.65     50.07 o
  -1 -12   3      344.92      366.05     36.63 o
   0 -12   3      713.98      609.74     50.38 o
   1 -12   3      189.61      160.22     27.14 o
   2 -12   3      170.75      154.94     30.54 o
   3 -12   3      343.46      288.59     62.31 o
   4 -12   3       82.05      159.03     65.27 o
   5 -12   3        1.45       -6.91     55.70 o
  -9 -11   3       12.99       -3.88     69.68 o
  -8 -11   3        2.06        8.36     63.83 o
  -7 -11   3       93.66       74.01     64.74 o
  -6 -11   3      173.73      209.18     29.75 o
  -5 -11   3      712.79      667.80     42.38 o
  -4 -11   3      237.87      246.53     41.07 o
  -3 -11   3      219.68      249.53     36.86 o
  -2 -11   3      697.77      630.91     37.07 o
  -1 -11   3      222.63      213.08     46.84 o
   0 -11   3       30.46       27.42     25.40 o
   1 -11   3       48.68       38.74     22.83 o
   2 -11   3      953.78      861.69     65.95 o
   3 -11   3      896.97      792.08     44.91 o
   4 -11   3      183.29      165.42     65.88 o
   5 -11   3       85.16       83.96     64.13 o
   6 -11   3       35.98       43.16     59.65 o
 -10 -10   3       94.47      122.49     66.56 o
  -9 -10   3      141.50      226.28     69.22 o
  -8 -10   3      159.18      220.58     71.50 o
  -7 -10   3      406.51      426.65     74.69 o
  -6 -10   3      482.06      485.46     34.58 o
  -5 -10   3       63.60       70.04     27.41 o
  -4 -10   3      302.73      301.77     35.73 o
  -3 -10   3      357.64      380.54     32.39 o
  -2 -10   3      815.78      782.68     38.43 o
  -1 -10   3     1748.82     1665.46     48.75 o
   0 -10   3      222.71      259.42     30.70 o
   1 -10   3      502.24      457.36     33.10 o
   2 -10   3      148.17      154.82     28.25 o
   3 -10   3      200.60      164.84     28.98 o
   4 -10   3        1.11        4.92     23.46 o
   5 -10   3       80.73       97.64     51.14 o
   6 -10   3      207.31      190.64     63.22 o
   7 -10   3      217.10      251.28     75.30 o
 -10  -9   3        0.01       -3.12     67.85 o
  -9  -9   3       44.02       33.13     57.14 o
  -8  -9   3      175.03      158.65     68.08 o
  -7  -9   3      261.20      269.82     69.60 o
  -6  -9   3      768.35      746.95     36.05 o
  -5  -9   3     1222.15     1246.37     47.48 o
  -4  -9   3      633.75      658.72     33.94 o
  -3  -9   3     1281.31     1348.78     44.10 o
  -2  -9   3      538.70      461.92     31.13 o
  -1  -9   3       38.62       29.03     23.18 o
   0  -9   3       30.31       33.01     20.19 o
   1  -9   3      243.94      244.64     24.68 o
   2  -9   3      950.45      829.31     42.69 o
   3  -9   3      228.01      225.00     29.92 o
   4  -9   3     1146.09     1080.75     72.41 o
   5  -9   3      153.22      144.16     25.72 o
   6  -9   3        0.80        6.46     56.91 o
   7  -9   3        7.04       10.03     59.27 o
 -10  -8   3      255.52      254.24     65.80 o
  -9  -8   3      238.89      232.13     71.80 o
  -8  -8   3        1.16       -5.93     55.16 o
  -7  -8   3      123.60      146.72     61.93 o
  -6  -8   3       38.50       37.61     15.97 o
  -5  -8   3       78.16       79.00     21.33 o
  -4  -8   3       84.21      106.14     22.16 o
  -3  -8   3     2044.78     2146.62     49.33 o
  -2  -8   3     3810.96     3760.32     62.20 o
  -1  -8   3     5098.28     5194.78    121.19 o
   0  -8   3     3700.71     3787.59     61.63 o
   1  -8   3      884.39      868.55     33.66 o
   2  -8   3       10.61       20.05     20.46 o
   3  -8   3       25.61       23.62     23.93 o
   4  -8   3      544.58      503.08     38.87 o
   5  -8   3      523.22      489.18     39.09 o
   6  -8   3       66.79       51.74     49.09 o
   7  -8   3      144.65      152.96     67.85 o
   8  -8   3       20.71      -51.82     66.79 o
 -11  -7   3        3.11       -3.04     68.69 o
 -10  -7   3       26.14       36.70     63.45 o
  -9  -7   3      223.88      222.48     68.39 o
  -8  -7   3      249.94      255.69     67.09 o
  -7  -7   3     1255.23     1129.19     87.84 o
  -6  -7   3     1494.84     1507.76     61.64 o
  -5  -7   3     2517.13     2674.32     50.84 o
  -4  -7   3     1577.80     1560.64     45.07 o
  -3  -7   3     2118.38     2059.69     45.26 o
  -2  -7   3      517.35      502.56     41.33 o
  -1  -7   3      212.29      210.50     22.87 o
   0  -7   3     3398.25     3553.57     56.90 o
   1  -7   3     2136.84     2020.04     44.69 o
   2  -7   3     2897.60     3060.69     68.65 o
   3  -7   3       96.23       80.71     20.82 o
   4  -7   3     1183.39     1165.72     64.09 o
   5  -7   3       77.57       64.23     25.44 o
   6  -7   3      171.58      154.32     28.59 o
   7  -7   3      118.27       56.38     52.88 o
   8  -7   3       83.07       34.50     55.47 o
 -11  -6   3       36.83       47.79     62.15 o
 -10  -6   3      125.49      169.60     69.15 o
  -9  -6   3      164.27      193.30     59.72 o
  -8  -6   3      135.95      107.90     59.04 o
  -7  -6   3      101.78       56.08     57.60 o
  -6  -6   3      380.65      347.86     39.31 o
  -5  -6   3      543.65      498.33     25.72 o
  -4  -6   3      266.80      241.48     22.05 o
  -3  -6   3     1186.23     1150.74     58.24 o
  -2  -6   3     2266.19     2147.78     43.03 o
  -1  -6   3     3891.48     4219.00     79.50 o
   0  -6   3     1176.23      998.25     31.70 o
   1  -6   3     1954.43     2143.95     43.31 o
   2  -6   3      296.62      351.17     30.36 o
   3  -6   3        7.65        0.58     23.15 o
   4  -6   3      178.94      174.87     24.52 o
   5  -6   3       44.61       30.88     22.68 o
   6  -6   3      347.96      328.15     34.73 o
   7  -6   3       62.34       69.37     47.72 o
   8  -6   3       44.43       50.91     50.76 o
   9  -6   3       24.73       16.26     67.17 o
 -11  -5   3        9.43       24.31     56.15 o
 -10  -5   3       12.87       11.02     61.85 o
  -9  -5   3      415.27      412.59     72.49 o
  -8  -5   3        2.04      -16.41     57.22 o
  -7  -5   3       14.83       -0.68     54.25 o
  -6  -5   3      296.41      328.02     36.71 o
  -5  -5   3     2098.65     2068.81     80.92 o
  -4  -5   3      836.61      840.36     24.13 o
  -3  -5   3        1.36        3.64     18.11 o
  -2  -5   3       19.66       18.83     21.33 o
  -1  -5   3      253.52      267.76     22.75 o
   0  -5   3     3918.68     3961.68     72.42 o
   1  -5   3     1450.53     1340.65     35.25 o
   2  -5   3     6366.64     6664.98     92.24 o
   3  -5   3     3494.77     3494.28     70.07 o
   4  -5   3      122.46      117.08     24.68 o
   5  -5   3       16.10       13.44     21.44 o
   6  -5   3      333.04      310.60     34.07 o
   7  -5   3       25.04      -10.87     55.32 o
   8  -5   3       17.22      -10.94     49.47 o
   9  -5   3       46.28      116.41     68.54 o
 -11  -4   3       73.51       59.27     64.81 o
 -10  -4   3       60.83       90.12     56.84 o
  -9  -4   3      127.03      112.99     53.34 o
  -8  -4   3      152.60      143.53     59.65 o
  -7  -4   3       83.14       60.97     29.91 o
  -6  -4   3      170.78      165.17     29.33 o
  -5  -4   3     1639.29     1842.07     75.53 o
  -4  -4   3    11560.10    11908.28    130.58 o
  -3  -4   3       74.00       72.69     15.43 o
  -2  -4   3     1914.52     1790.58     39.96 o
  -1  -4   3     4086.31     4085.19     60.49 o
   0  -4   3      634.39      594.87     25.80 o
   1  -4   3      966.04     1015.84     34.36 o
   2  -4   3      127.19      128.72     29.25 o
   3  -4   3     3947.83     3895.15     92.40 o
   4  -4   3        8.91        1.94     18.13 o
   5  -4   3      810.46      807.39     39.53 o
   6  -4   3     1575.93     1618.07     95.82 o
   7  -4   3       74.20       63.83     42.40 o
   8  -4   3       74.18       62.61     59.57 o
   9  -4   3       64.47       93.99     62.31 o
 -12  -3   3       10.54       16.94     58.28 o
 -11  -3   3       23.32       49.01     60.10 o
 -10  -3   3       85.50      102.35     62.84 o
  -9  -3   3      264.77      295.50     63.67 o
  -8  -3   3     1148.36     1077.68     86.85 o
  -7  -3   3      966.25     1012.89     51.51 o
  -6  -3   3      535.62      597.52     40.77 o
  -5  -3   3      235.65      256.75     39.97 o
  -4  -3   3        9.97       28.81     21.86 o
  -3  -3   3      199.85      153.64     38.37 o
  -2  -3   3     1333.55     1338.63     31.57 o
  -1  -3   3    11974.50    12045.31    137.61 o
   0  -3   3      640.84      649.36     40.80 o
   1  -3   3       59.42       59.75     19.85 o
   2  -3   3     3238.21     3110.76     55.69 o
   3  -3   3     2726.56     2862.76     86.32 o
   4  -3   3     1040.67     1097.20     64.43 o
   5  -3   3       16.08        2.96     27.20 o
   6  -3   3        2.88       11.02     33.44 o
   7  -3   3      289.18      291.85     56.76 o
   8  -3   3        1.48        3.12     54.33 o
   9  -3   3       77.77       77.88     57.60 o
  10  -3   3       40.91       28.87     54.56 o
 -11  -2   3      165.15      206.45     61.55 o
 -10  -2   3      176.19      206.30     59.57 o
  -9  -2   3       21.29       60.41     52.66 o
  -8  -2   3        0.07       -1.18     31.80 o
  -7  -2   3       35.10       39.83     24.28 o
  -6  -2   3      481.38      519.55     31.11 o
  -5  -2   3     2417.33     2435.13     80.77 o
  -4  -2   3     2397.88     2266.35     52.45 o
  -3  -2   3     1402.57     1413.71     39.05 o
  -2  -2   3     8387.12     8184.05    115.27 o
  -1  -2   3       62.84       69.30     29.18 o
   0  -2   3     3253.57     3255.90     68.23 o
   1  -2   3     4482.99     4588.05     82.29 o
   2  -2   3     1306.36     1397.74     38.00 o
   3  -2   3     1301.21     1145.76     55.92 o
   4  -2   3     4836.05     5282.61    123.25 o
   5  -2   3     2265.10     2394.55     94.07 o
   6  -2   3     1203.35     1191.73     81.15 o
   7  -2   3     2209.03     2155.59     94.90 o
   8  -2   3      193.09      193.38     62.84 o
   9  -2   3       34.49       33.81     47.72 o
  10  -2   3       20.12       18.46     64.59 o
 -11  -1   3        9.02        7.52     53.19 o
 -10  -1   3       14.11        5.25     35.16 o
  -9  -1   3      267.21      299.27     42.59 o
  -8  -1   3     1384.13     1289.84     47.08 o
  -7  -1   3     4643.95     4623.89     51.84 o
  -6  -1   3      443.27      458.62     19.98 o
  -5  -1   3       46.36       60.65     10.81 o
  -4  -1   3      444.53      471.00     14.77 o
  -3  -1   3      113.61      129.69      9.46 o
  -2  -1   3     1364.68     1305.33     20.91 o
  -1  -1   3     1392.78     1405.55     49.39 o
   0  -1   3    59570.85    54737.06    586.72 o
   1  -1   3    11429.93    11065.65     64.08 o
   2  -1   3     2629.24     2690.89     68.69 o
   3  -1   3     2385.34     2453.06     73.86 o
   4  -1   3     1477.08     1575.67     67.09 o
   5  -1   3       12.27       12.61     31.15 o
   6  -1   3       13.89       18.98     24.61 o
   7  -1   3     2415.50     2383.08    114.81 o
   8  -1   3      284.99      317.23     58.81 o
   9  -1   3      666.60      730.51     80.39 o
  10  -1   3       63.72       63.90     58.89 o
 -11   0   3      148.38      107.63     40.08 o
 -10   0   3       48.68       40.68     35.29 o
  -9   0   3      103.56       79.66     34.55 o
  -8   0   3        7.64        9.60     16.27 o
  -7   0   3      497.33      470.19     23.30 o
  -6   0   3      433.21      443.50     23.08 o
  -5   0   3     4798.78     4929.85    118.96 o
  -4   0   3     3927.21     3969.54     39.69 o
  -3   0   3     6974.05     6943.47     46.18 o
  -2   0   3     2526.47     2459.94     20.05 o
  -1   0   3     3401.96     3486.01     54.40 o
   0   0   3      386.59      324.83     27.28 o
   1   0   3    12664.53    12882.85     74.28 o
   2   0   3      562.43      723.29     41.18 o
   3   0   3     1506.66     1393.46     56.00 o
   4   0   3     6584.82     6786.71    131.00 o
   5   0   3     1019.82     1029.58     62.84 o
   6   0   3      290.87      282.75     31.98 o
   7   0   3      661.65      649.28     64.05 o
   8   0   3      285.68      342.08     65.42 o
   9   0   3        4.81       -3.88     59.19 o
  10   0   3        0.32       -9.04     56.68 o
 -11   1   3       60.15       42.63     59.19 o
 -10   1   3       70.24       58.01     36.19 o
  -9   1   3      274.22      364.19     42.01 o
  -8   1   3      170.83      184.11     22.40 o
  -7   1   3      136.25      140.75     18.74 o
  -6   1   3      363.58      381.43     23.94 o
  -5   1   3     1254.89     1262.29     32.71 o
  -4   1   3     1833.68     1839.42     26.54 o
  -3   1   3       20.22       28.65     10.34 o
  -2   1   3     1646.83     1598.17     17.94 o
  -1   1   3     5246.18     5182.44     34.33 o
   0   1   3     2391.83     2306.88     35.27 o
   1   1   3     1482.60     1459.25     26.65 o
   2   1   3     3358.48     3194.92     48.65 o
   3   1   3     1872.77     1903.92     63.45 o
   4   1   3      688.55      711.21     46.73 o
   5   1   3      266.78      319.06     39.59 o
   6   1   3      229.91      266.57     59.08 o
   7   1   3      540.13      518.82     65.88 o
   8   1   3     1402.68     1453.42     97.56 o
   9   1   3      294.58      260.85     57.82 o
  10   1   3       18.57       36.09     61.24 o
  11   1   3       88.93       47.95     55.92 o
 -11   2   3       11.63       24.01     52.28 o
 -10   2   3       13.01        4.41     52.81 o
  -9   2   3       11.03       -5.85     31.27 o
  -8   2   3      597.91      598.81     42.36 o
  -7   2   3      999.46      918.90     42.99 o
  -6   2   3      346.50      373.77     26.19 o
  -5   2   3      510.24      504.99     24.53 o
  -4   2   3      589.74      538.06     18.06 o
  -3   2   3     5971.56     6220.06     44.00 o
  -2   2   3     1964.30     1843.90     19.39 o
  -1   2   3      385.13      387.78     10.94 o
   0   2   3     2193.48     2232.32     55.92 o
   1   2   3     8754.99     8502.38    165.19 o
   2   2   3       15.33        8.24     16.89 o
   3   2   3     3069.12     3057.36     78.72 o
   4   2   3     7006.25     7275.13    133.43 o
   5   2   3     1320.73     1376.98     70.66 o
   6   2   3      727.47      739.85     44.51 o
   7   2   3      375.16      342.53     57.82 o
   8   2   3       34.34       27.35     48.63 o
   9   2   3       17.22       14.13     49.85 o
  10   2   3       44.11       77.05     58.58 o
  11   2   3       80.04       46.35     55.62 o
 -10   3   3      218.08      180.39     62.08 o
  -9   3   3      434.88      462.44     43.51 o
  -8   3   3      148.26      151.66     23.69 o
  -7   3   3      199.96      162.56     28.70 o
  -6   3   3      241.19      266.08     20.55 o
  -5   3   3      165.17      158.50     19.49 o
  -4   3   3     3230.34     3261.90     37.70 o
  -3   3   3     2061.85     2148.34     27.07 o
  -2   3   3     3012.93     2940.93     40.05 o
  -1   3   3     1096.45     1026.57     20.10 o
   0   3   3       15.38       10.33     27.28 o
   1   3   3      741.26      689.78     42.40 o
   2   3   3     4175.74     4178.72     58.83 o
   3   3   3       72.79       75.54     18.93 o
   4   3   3     1291.45     1354.78     42.27 o
   5   3   3      245.46      220.28     42.40 o
   6   3   3       67.36       80.18     27.40 o
   7   3   3      108.72      122.03     39.59 o
   8   3   3      375.38      358.57     63.98 o
   9   3   3      153.58      161.31     55.70 o
  10   3   3       16.75       36.04     30.60 o
  11   3   3        0.35        2.66     55.32 o
 -10   4   3       17.94       -1.82     51.74 o
  -9   4   3       43.43       46.81     47.49 o
  -8   4   3      192.88      167.76     30.73 o
  -7   4   3       89.01       98.34     27.38 o
  -6   4   3      968.77      989.68     36.54 o
  -5   4   3      658.91      626.30     24.19 o
  -4   4   3     1513.97     1598.93     33.59 o
  -3   4   3      311.56      271.53     12.53 o
  -2   4   3      147.62      120.36     17.73 o
  -1   4   3     2944.03     2944.17     58.40 o
   0   4   3     3899.53     3886.57     87.91 o
   1   4   3    10289.52    10318.96    136.47 o
   2   4   3     1732.65     1702.11     60.48 o
   3   4   3     2001.79     1977.40     46.65 o
   4   4   3      659.47      549.49     30.71 o
   5   4   3     1008.35      989.12     41.06 o
   6   4   3      326.05      329.05     31.28 o
   7   4   3       20.10       11.09     47.11 o
   8   4   3      142.06      134.95     58.43 o
   9   4   3      413.44      437.44     50.00 o
  10   4   3      121.08      134.34     39.66 o
  11   4   3       13.07       41.79     64.05 o
 -10   5   3       96.03      113.67     59.65 o
  -9   5   3       33.22       59.50     54.71 o
  -8   5   3        0.54       -8.81     51.74 o
  -7   5   3      268.03      281.48     29.23 o
  -6   5   3       28.35       20.35     17.20 o
  -5   5   3       26.17       34.21     15.18 o
  -4   5   3      498.39      507.08     19.64 o
  -3   5   3     2571.28     2516.88    103.49 o
  -2   5   3     6990.80     7150.56     76.68 o
  -1   5   3     2886.63     2995.66     88.22 o
   0   5   3    12378.61    12326.83    164.12 o
   1   5   3     1997.35     2147.15     73.25 o
   2   5   3      653.61      653.69     46.35 o
   3   5   3     1453.59     1543.07     99.23 o
   4   5   3      529.47      580.72     31.70 o
   5   5   3     2480.87     2519.34     61.71 o
   6   5   3      889.91      904.21     64.28 o
   9   5   3      466.66      450.05     49.16 o
  10   5   3       15.98       -2.28     31.15 o
  11   5   3       12.02       -5.24     75.45 o
  -9   6   3       79.89       81.00     51.44 o
  -8   6   3       98.36      106.23     49.47 o
  -7   6   3      131.79      114.72     22.07 o
  -6   6   3     2106.66     2082.30     50.19 o
  -5   6   3     2395.54     2382.66     27.79 o
  -4   6   3     2243.86     2390.33     57.34 o
  -3   6   3      184.07      124.67     31.33 o
  -2   6   3      522.46      601.00     30.33 o
  -1   6   3     2762.57     2874.23     91.86 o
   0   6   3     2411.58     2456.55     41.42 o
   1   6   3     2649.34     2519.31     83.81 o
   2   6   3     4698.41     4938.94    110.33 o
   3   6   3     4177.02     4280.70     74.28 o
   4   6   3     1994.69     1967.53     69.16 o
   5   6   3      794.30      710.83     57.06 o
   6   6   3       12.06        5.47     30.17 o
   9   6   3      173.74      184.41     38.90 o
  10   6   3       47.88       93.43     32.02 o
  11   6   3       41.36       76.74     65.88 o
  -9   7   3       49.00       63.52     53.19 o
  -8   7   3       85.76       76.52     54.33 o
  -7   7   3       16.24       16.03     48.25 o
  -6   7   3       20.88       24.32      9.50 o
  -5   7   3       20.61       -1.77     32.17 o
  -4   7   3      232.42      234.47     30.54 o
  -3   7   3     1650.99     1581.84     49.66 o
  -2   7   3     2565.75     2553.06     72.21 o
  -1   7   3     3405.52     3390.01    107.52 o
   0   7   3     8331.16     8294.85     76.14 o
   1   7   3      244.11      277.45     26.34 o
   2   7   3      185.45      198.62     28.00 o
   3   7   3        5.86        7.07     33.20 o
   4   7   3        9.81       18.31     31.08 o
   5   7   3     1680.25     1593.83     81.45 o
   8   7   3        2.68       15.65     33.66 o
   9   7   3       72.54       83.26     33.22 o
  10   7   3       77.10       48.71     69.98 o
  11   7   3        7.28       30.17     80.85 o
  -9   8   3        4.82      -25.45     53.04 o
  -8   8   3       47.78       58.05     51.14 o
  -7   8   3      198.20      254.39     61.55 o
  -6   8   3      263.03      256.52     54.63 o
  -5   8   3       82.66      101.13     47.41 o
  -4   8   3      286.03      281.70     41.04 o
  -3   8   3        4.09       21.90     31.75 o
  -2   8   3       27.61       21.88     24.77 o
  -1   8   3     1348.67     1354.36     57.98 o
   0   8   3     2610.47     2708.72     97.56 o
   1   8   3     3233.41     3296.57     63.13 o
   2   8   3     2091.03     1963.27     48.39 o
   3   8   3     1639.27     1726.48     54.67 o
   4   8   3      949.25      937.73     47.35 o
   5   8   3      774.21      783.86     37.19 o
   6   8   3       90.55       84.84     34.34 o
   7   8   3       31.65       40.94     29.51 o
   8   8   3      176.47      159.13     33.64 o
   9   8   3      105.80      127.23     35.53 o
  10   8   3       91.58      129.25     70.36 o
  -8   9   3        7.20       12.99     57.60 o
  -7   9   3       56.32       30.77     56.46 o
  -6   9   3      187.14      211.77     60.94 o
  -5   9   3      369.92      315.41     59.42 o
  -4   9   3     1015.56     1041.76     59.08 o
  -3   9   3      332.76      330.77     43.94 o
  -2   9   3     1844.85     1805.42     66.95 o
  -1   9   3     1789.31     1826.45     69.79 o
   0   9   3     1044.01     1079.82     31.93 o
   1   9   3      108.46      110.74     22.09 o
   2   9   3      114.51       99.32     23.76 o
   3   9   3      307.36      313.32     29.55 o
   4   9   3      934.80      908.98     38.90 o
   5   9   3     1751.73     1816.31     51.64 o
   6   9   3       77.74      103.53     34.81 o
   7   9   3      150.54      190.46     34.09 o
   8   9   3        4.07       16.93     32.38 o
   9   9   3       43.11       44.73     32.85 o
  10   9   3        7.97      -22.80     70.82 o
  -8  10   3      102.99      117.01     58.96 o
  -7  10   3      154.11      152.35     61.09 o
  -6  10   3      103.11      149.08     54.10 o
  -5  10   3       33.59       30.77     50.61 o
  -4  10   3       23.28       30.99     37.12 o
  -3  10   3      100.66       66.26     34.91 o
  -2  10   3     1415.54     1397.45     64.66 o
  -1  10   3     1181.90     1287.39     90.88 o
   0  10   3      504.99      496.69     33.32 o
   1  10   3     2902.31     2903.07     66.54 o
   2  10   3      854.30      929.70     38.91 o
   3  10   3       77.99      107.38     26.33 o
   4  10   3      187.59      235.78     30.09 o
   5  10   3      102.90      102.36     28.41 o
   6  10   3      108.68      120.48     28.19 o
   7  10   3        3.50        4.28     34.96 o
   8  10   3       13.49       37.77     34.96 o
   9  10   3       54.51       78.56     35.38 o
  10  10   3      132.03      167.01     82.82 o
  -7  11   3        7.02       15.04     55.77 o
  -6  11   3       85.05      156.68     59.80 o
  -5  11   3      203.44      219.82     60.10 o
  -4  11   3      450.46      450.77     53.54 o
  -3  11   3      693.13      694.30     75.79 o
  -2  11   3      290.90      298.94     42.30 o
  -1  11   3       71.14       51.67     65.65 o
   0  11   3      162.21      136.41     21.54 o
   1  11   3       54.84       81.90     26.34 o
   2  11   3      473.51      460.15     39.47 o
   3  11   3      842.14      883.75     51.02 o
   4  11   3     1123.36      981.01     55.60 o
   5  11   3     1414.97     1473.94     66.00 o
   6  11   3      575.23      523.65     48.40 o
   7  11   3      516.68      547.27     81.34 o
   8  11   3      122.06      127.65     40.00 o
   9  11   3       16.91        0.77     36.44 o
  10  11   3       15.93       30.55     73.55 o
  -6  12   3        0.69       18.08     57.52 o
  -5  12   3      114.31      138.21     57.82 o
  -4  12   3       54.07       64.53     41.60 o
  -3  12   3       41.97       26.60     37.61 o
  -2  12   3      139.19      150.60     41.46 o
  -1  12   3      705.88      728.84     94.14 o
   0  12   3      357.32      362.24     27.28 o
   1  12   3      771.19      768.24     43.26 o
   2  12   3     1078.63     1077.07     60.45 o
   3  12   3      268.70      300.37     39.67 o
   4  12   3      114.40      128.92     37.52 o
   5  12   3       19.41       23.14     36.07 o
   6  12   3      168.42      129.37     48.36 o
   7  12   3       16.84       46.07     38.34 o
   8  12   3      149.80      195.09     43.53 o
   9  12   3      204.57      200.84     44.66 o
  -5  13   3      110.08      121.12     55.01 o
  -4  13   3      159.63      211.01     63.60 o
  -3  13   3      162.64      157.02     44.73 o
  -2  13   3      121.19      146.13     42.87 o
  -1  13   3        7.80       -5.62     67.25 o
   0  13   3       87.79       76.34     19.39 o
   1  13   3        0.77       -0.71     25.47 o
   2  13   3      369.82      333.79     38.31 o
   3  13   3      182.06      192.15     36.96 o
   4  13   3       35.76       51.82     35.77 o
   5  13   3      183.62      211.40     41.36 o
   6  13   3      234.91      293.68     47.33 o
   7  13   3      310.60      305.49     46.18 o
   8  13   3       35.49       43.57     39.76 o
   9  13   3        8.55        9.12     73.55 o
  -4  14   3        4.16       20.82     58.43 o
  -3  14   3      140.24      123.20     46.09 o
  -2  14   3        0.60       -5.63     41.89 o
  -1  14   3        7.67       29.56     64.05 o
   0  14   3       30.81       79.55     74.62 o
   1  14   3      184.85      209.28     31.13 o
   2  14   3      220.29      210.84     35.43 o
   3  14   3      180.73      201.79     39.21 o
   4  14   3        0.48        3.10     35.87 o
   5  14   3        0.14       -6.48     36.07 o
   6  14   3       28.86       42.44     41.69 o
   7  14   3      319.14      336.08     50.48 o
   8  14   3      299.83      258.44     48.83 o
   9  14   3       59.25       65.57     63.90 o
  -3  15   3       47.99       41.49     57.06 o
  -2  15   3      102.32      110.45     47.83 o
  -1  15   3       65.77       58.74     65.80 o
   0  15   3       57.18       47.57     77.05 o
   1  15   3      210.53      174.91     82.67 o
   2  15   3       21.76       25.66     30.84 o
   3  15   3      276.34      247.20     41.11 o
   4  15   3       70.02       90.30     38.63 o
   5  15   3       98.82      130.62     42.78 o
   6  15   3      199.50      192.70     44.50 o
   7  15   3       38.14       34.75     41.59 o
   8  15   3       12.34       -2.06     43.21 o
  -2  16   3      185.13      178.49     67.17 o
   0  16   3      232.67      288.36     80.01 o
   1  16   3       79.82      119.14     68.69 o
   2  16   3       47.55       67.25     79.17 o
   3  16   3        4.75       31.43     33.96 o
   4  16   3        2.20       -7.31     37.12 o
   5  16   3       26.88       48.54     41.25 o
   6  16   3       51.19       72.72     42.10 o
   7  16   3      144.06      177.94     48.36 o
   8  16   3       41.15       13.53     60.79 o
   2  17   3       71.43       19.76     69.45 o
   3  17   3      241.06      255.00     88.37 o
   4  17   3      196.72      229.32     75.76 o
   5  17   3      110.37      137.62     45.62 o
   6  17   3        9.21       23.19     43.37 o
   7  17   3       43.72       31.28     41.96 o
   5  18   3       38.25       43.31     73.70 o
   6  18   3      175.49      178.79     76.82 o
  -4 -18   4       59.40       59.42     56.15 o
  -5 -17   4      130.11      131.60     65.42 o
  -4 -17   4       35.38       70.97     59.42 o
  -3 -17   4        3.64        2.05     54.40 o
  -2 -17   4        1.01       16.64     47.26 o
  -6 -16   4       14.07       30.24     55.85 o
  -5 -16   4       66.32       73.25     60.86 o
  -4 -16   4      188.89      205.46     63.07 o
  -3 -16   4       99.58      165.64     58.13 o
  -2 -16   4      274.63      292.39     60.71 o
  -1 -16   4       96.15       69.22     45.51 o
  -7 -15   4      261.00      337.52     73.40 o
  -6 -15   4      102.09      104.25     68.31 o
  -5 -15   4      141.52      173.09     63.90 o
  -4 -15   4        4.18       -1.52     56.61 o
  -3 -15   4       77.08       36.24     49.62 o
  -2 -15   4       98.53       96.80     50.68 o
  -1 -15   4       90.29      110.86     47.64 o
   0 -15   4      212.14      170.05     48.17 o
   1 -15   4      197.62      145.28     59.34 o
   2 -15   4      248.84      331.74     79.48 o
  -8 -14   4        7.34       -4.18     69.60 o
  -7 -14   4       17.83       19.91     66.18 o
  -6 -14   4      649.00      641.91     90.04 o
  -5 -14   4      143.34      120.89     60.03 o
  -4 -14   4      242.98      303.78     62.76 o
  -3 -14   4      374.38      512.21     71.80 o
  -2 -14   4      393.91      440.86     62.38 o
  -1 -14   4       87.50      103.19     47.57 o
   0 -14   4       35.35       40.12     41.49 o
   1 -14   4       12.21       18.30     30.13 o
   2 -14   4       14.10        2.96     53.49 o
   3 -14   4        9.75      -17.70     65.57 o
  -8 -13   4       54.11       61.24     67.17 o
  -7 -13   4      128.04      159.11     72.26 o
  -6 -13   4        7.96        9.88     52.88 o
  -5 -13   4       21.13      -15.20     61.62 o
  -4 -13   4       18.02       12.61     53.87 o
  -3 -13   4        0.46       15.50     45.36 o
  -2 -13   4      155.74      123.32     51.06 o
  -1 -13   4      266.64      252.11     53.95 o
   0 -13   4      291.42      296.87     51.59 o
   1 -13   4       60.19       69.26     29.95 o
   2 -13   4      179.27      149.23     62.46 o
   3 -13   4       40.03       17.10     58.51 o
   4 -13   4      108.40       81.00     52.58 o
  -9 -12   4        0.06       -1.37     69.07 o
  -8 -12   4        1.34       -6.15     63.07 o
  -7 -12   4       60.98       64.51     66.94 o
  -6 -12   4      361.59      404.46     70.74 o
  -5 -12   4      210.59      188.33     33.63 o
  -4 -12   4      262.28      278.07     38.58 o
  -3 -12   4      146.33      159.95     51.90 o
  -2 -12   4       12.87       17.25     46.43 o
  -1 -12   4        5.30       -5.93     43.84 o
   0 -12   4       20.75       16.87     39.51 o
   1 -12   4      114.47      125.12     27.86 o
   2 -12   4      120.29      140.72     58.58 o
   3 -12   4       78.80       82.21     46.73 o
   4 -12   4       60.40       59.65     50.53 o
   5 -12   4       50.45       92.24     69.37 o
  -9 -11   4       66.07       55.01     60.48 o
  -8 -11   4      248.55      311.31     66.49 o
  -7 -11   4       51.39       62.08     63.98 o
  -6 -11   4        0.77       19.43     24.00 o
  -5 -11   4      214.53      185.88     31.38 o
  -4 -11   4      306.84      287.71     36.41 o
  -3 -11   4       35.71       21.31     31.72 o
  -2 -11   4     1035.17     1026.46     54.69 o
  -1 -11   4      457.95      426.74     40.50 o
   0 -11   4      226.97      233.52     31.38 o
   1 -11   4      213.09      214.26     29.77 o
   2 -11   4      634.85      540.44     42.94 o
   3 -11   4      195.38      205.68     33.85 o
   4 -11   4        9.96        7.60     52.20 o
   5 -11   4       45.21       32.22     49.69 o
   6 -11   4        0.67        2.89     65.42 o
 -10 -10   4        2.06        4.26     72.11 o
  -9 -10   4        3.04       27.81     67.25 o
  -8 -10   4       86.02       90.50     60.56 o
  -7 -10   4        0.61      -13.98     62.46 o
  -6 -10   4       10.44       19.03     20.54 o
  -5 -10   4      824.92      766.42     43.04 o
  -4 -10   4      663.44      621.37     41.98 o
  -3 -10   4      244.68      221.13     35.73 o
  -2 -10   4      243.79      212.47     28.95 o
  -1 -10   4       30.69       34.79     24.36 o
   0 -10   4       10.11        4.25     26.68 o
   1 -10   4      271.79      282.02     31.72 o
   2 -10   4      111.37      127.49     29.79 o
   3 -10   4     1077.12      996.39     51.44 o
   4 -10   4      428.53      381.84     35.92 o
   5 -10   4      119.41      157.59     65.65 o
   6 -10   4       39.16       59.57     58.43 o
 -10  -9   4       51.59       44.22     57.60 o
  -9  -9   4      164.64      203.41     60.48 o
  -8  -9   4      307.70      357.88     77.73 o
  -7  -9   4      128.15      102.96     59.04 o
  -6  -9   4      134.33      164.93     21.61 o
  -5  -9   4       38.52       27.32     23.31 o
  -4  -9   4      158.05      157.22     29.12 o
  -3  -9   4      382.84      374.46     31.03 o
  -2  -9   4     2515.60     2622.72     58.47 o
  -1  -9   4      985.11      912.89     43.24 o
   0  -9   4     1188.53     1225.18     42.24 o
   1  -9   4      432.65      434.32     34.63 o
   2  -9   4      159.79      134.60     29.94 o
   3  -9   4       12.22       12.96     24.30 o
   4  -9   4        1.31       14.91     25.02 o
   5  -9   4      223.30      240.87     65.88 o
   6  -9   4      366.22      402.03     75.07 o
   7  -9   4      583.08      617.14     91.94 o
 -10  -8   4        8.78        1.67     64.21 o
  -9  -8   4       12.09       34.19     65.27 o
  -8  -8   4      282.50      218.83     58.51 o
  -7  -8   4      640.55      617.82     74.54 o
  -6  -8   4     1583.37     1570.65     35.61 o
  -5  -8   4     1103.52     1105.63     40.14 o
  -4  -8   4      406.90      375.82     27.66 o
  -3  -8   4     1591.49     1596.46     63.78 o
  -2  -8   4     1793.07     1849.33     48.35 o
  -1  -8   4        6.27       13.85     21.81 o
   0  -8   4      217.57      219.19     26.16 o
   1  -8   4     1522.54     1517.33     44.00 o
   2  -8   4     1533.02     1506.97     54.42 o
   3  -8   4     2541.10     2477.90     85.75 o
   4  -8   4      349.99      358.40     35.73 o
   5  -8   4      464.00      462.91     51.06 o
   6  -8   4      150.38      143.15     65.27 o
   7  -8   4       34.92       84.65     63.07 o
   8  -8   4        4.95       17.32     64.74 o
 -11  -7   4       96.39      123.17     72.18 o
 -10  -7   4      111.09      182.28     73.25 o
  -9  -7   4      152.31      151.36     67.09 o
  -8  -7   4      128.52      105.54     59.88 o
  -7  -7   4      826.13      737.04     81.61 o
  -6  -7   4      738.59      706.85     48.04 o
  -5  -7   4        1.52       -0.55     15.39 o
  -4  -7   4       31.78       35.66     18.55 o
  -3  -7   4      360.16      381.67     27.27 o
  -2  -7   4     1255.14     1172.45     47.62 o
  -1  -7   4     2471.63     2529.00     51.75 o
   0  -7   4     2844.20     2873.78     91.21 o
   1  -7   4     1274.46     1249.94     39.03 o
   2  -7   4       52.36       24.50     21.13 o
   3  -7   4        0.80        8.35     22.94 o
   4  -7   4       18.49        5.65     23.68 o
   5  -7   4      355.21      313.65     34.66 o
   6  -7   4      151.74      144.12     28.61 o
   7  -7   4      231.32      271.11     70.59 o
   8  -7   4      189.69      199.31     68.01 o
 -11  -6   4       23.84       32.75     63.22 o
 -10  -6   4        8.07        3.80     60.56 o
  -9  -6   4      117.01      148.47     64.59 o
  -8  -6   4       54.39       69.68     56.84 o
  -7  -6   4       91.70       85.71     52.58 o
  -6  -6   4     1241.59     1249.45     55.41 o
  -5  -6   4      528.35      533.50     15.22 o
  -4  -6   4     2947.40     2971.22     52.03 o
  -3  -6   4      727.97      685.11     32.53 o
  -2  -6   4        1.89       16.62     21.60 o
  -1  -6   4      353.73      348.18     26.28 o
   0  -6   4      157.04      198.71     22.82 o
   1  -6   4      975.86      896.47     33.80 o
   2  -6   4     1508.83     1556.74     44.14 o
   3  -6   4     1628.42     1637.85     46.45 o
   4  -6   4       59.98       39.68     24.37 o
   5  -6   4      401.81      371.25     36.34 o
   6  -6   4       87.36       65.90     24.54 o
   7  -6   4      116.81       87.69     54.78 o
   8  -6   4      207.84      157.13     59.12 o
   9  -6   4       63.70      121.04     68.69 o
 -11  -5   4       59.38       49.09     55.09 o
 -10  -5   4       68.63       68.84     55.01 o
  -9  -5   4      192.03      242.31     68.08 o
  -8  -5   4        0.36       -1.14     53.87 o
  -7  -5   4      167.64      155.55     32.19 o
  -6  -5   4      610.72      593.19     43.43 o
  -5  -5   4     1106.27     1107.25     40.55 o
  -4  -5   4     2826.92     2778.34     40.52 o
  -3  -5   4     2301.99     2344.62     47.03 o
  -2  -5   4     5384.08     5449.97     83.73 o
  -1  -5   4     8892.65     8993.54     98.17 o
   0  -5   4     3007.55     2941.99     51.23 o
   1  -5   4       48.20       70.95     18.70 o
   2  -5   4      147.57       96.65     33.89 o
   3  -5   4     1498.83     1556.56     52.74 o
   4  -5   4      739.51      737.15     35.86 o
   5  -5   4      246.26      207.06     30.25 o
   6  -5   4       21.01       29.58     26.62 o
   7  -5   4       91.90      117.77     61.17 o
   8  -5   4        0.73        6.61     46.88 o
   9  -5   4       42.56       67.55     64.13 o
 -11  -4   4       22.51       36.55     58.43 o
 -10  -4   4      205.90      287.45     70.06 o
  -9  -4   4      219.68      238.82     62.84 o
  -8  -4   4      877.04      866.14     82.37 o
  -7  -4   4      468.99      404.38     37.97 o
  -6  -4   4      908.26      939.32     46.88 o
  -5  -4   4      833.46      887.94     36.04 o
  -4  -4   4     2314.47     2350.65     58.10 o
  -3  -4   4       35.84       33.99     16.21 o
  -2  -4   4     1177.45     1307.46     50.23 o
  -1  -4   4     2575.35     2584.36     77.43 o
   0  -4   4     2770.04     2793.31     78.49 o
   1  -4   4      677.35      637.81     26.68 o
   2  -4   4     2692.75     2687.09     80.09 o
   3  -4   4      361.35      272.10     39.66 o
   4  -4   4      724.44      755.62     33.83 o
   5  -4   4      137.71      129.70     41.41 o
   6  -4   4      311.90      259.86     58.51 o
   7  -4   4        5.28       -3.65     41.87 o
   8  -4   4       33.83       91.03     59.95 o
   9  -4   4        0.28        2.20     59.50 o
 -11  -3   4       96.33      115.88     59.34 o
 -10  -3   4      174.12      170.28     56.46 o
  -9  -3   4      132.53      150.75     52.43 o
  -8  -3   4      141.49      130.08     53.19 o
  -7  -3   4      135.73       82.99     28.96 o
  -6  -3   4      811.24      825.41     44.06 o
  -5  -3   4      742.59      730.39     39.32 o
  -4  -3   4     3115.77     3110.82    105.88 o
  -3  -3   4     3517.81     3732.20     42.32 o
  -2  -3   4     3834.59     3727.30     90.88 o
  -1  -3   4     1082.61     1047.89     53.64 o
   0  -3   4     5434.98     5272.05     99.54 o
   1  -3   4      488.43      508.24     29.50 o
   2  -3   4     1127.99     1134.44     39.08 o
   3  -3   4     4278.95     4299.10     73.98 o
   4  -3   4     1888.58     1763.35     80.85 o
   5  -3   4      837.84      814.59     56.04 o
   6  -3   4     1017.97     1145.68     84.72 o
   7  -3   4      670.41      653.46     70.44 o
   8  -3   4       45.22       20.21     48.71 o
   9  -3   4        0.17      -13.15     46.96 o
  10  -3   4        1.79       12.61     65.73 o
 -11  -2   4        3.54       26.82     52.50 o
 -10  -2   4       36.94       47.26     47.26 o
  -9  -2   4      262.60      261.84     57.67 o
  -8  -2   4      783.21      826.85     75.38 o
  -7  -2   4     1696.10     1658.33     61.61 o
  -6  -2   4      763.80      841.56     43.82 o
  -5  -2   4      366.38      353.40     39.06 o
  -4  -2   4       19.77       29.70     20.61 o
  -3  -2   4     1432.34     1510.06     32.43 o
  -2  -2   4        5.28        9.88     27.20 o
  -1  -2   4     7186.47     7146.57    109.57 o
   0  -2   4    42818.13    42578.82   1025.48 o
   1  -2   4    10660.98    10605.92     91.46 o
   2  -2   4     7575.32     7722.70     70.68 o
   3  -2   4      488.26      493.82     44.75 o
   4  -2   4      296.26      357.81     43.08 o
   5  -2   4      353.14      362.62     35.32 o
   6  -2   4      140.64      173.62     52.96 o
   7  -2   4       10.15        3.12     51.90 o
   8  -2   4       92.65       82.59     49.77 o
   9  -2   4      153.76      133.35     60.86 o
  10  -2   4      139.04      129.40     59.19 o
 -11  -1   4      108.01       78.19     50.76 o
 -10  -1   4       37.57       56.15     47.87 o
  -9  -1   4       56.66       49.62     31.56 o
  -8  -1   4       28.35       18.47      6.02 o
  -7  -1   4        5.93        8.11      8.86 o
  -6  -1   4      319.26      315.27     14.10 o
  -5  -1   4     1715.43     1679.96     68.41 o
  -4  -1   4     6448.76     6456.40     54.86 o
  -3  -1   4     1443.59     1461.65     22.58 o
  -2  -1   4     1401.50     1297.16     31.89 o
  -1  -1   4       42.57       49.85     31.15 o
   0  -1   4        0.37        0.44     15.40 o
   1  -1   4    19174.95    19169.76    109.90 o
   2  -1   4      119.45      150.22     22.78 o
   3  -1   4     6334.82     6358.81     85.30 o
   4  -1   4      273.33      195.28     38.68 o
   5  -1   4     1626.50     1684.56     81.61 o
   6  -1   4     1204.06     1160.04     74.62 o
   7  -1   4      147.18      147.26     56.99 o
   8  -1   4      716.18      656.58     81.07 o
   9  -1   4      142.24      181.53     65.19 o
  10  -1   4        2.07      -21.20     56.91 o
 -11   0   4       22.33       21.58     52.58 o
 -10   0   4       43.14       25.42     32.68 o
  -9   0   4       66.01       93.70     32.53 o
  -8   0   4      328.10      319.09     21.40 o
  -7   0   4      106.86      124.99     15.74 o
  -6   0   4     1936.76     1939.61     38.23 o
  -5   0   4       14.14        6.22     11.71 o
  -4   0   4      264.80      236.61     11.83 o
  -3   0   4      533.08      581.40     13.51 o
  -2   0   4      633.53      724.54     15.06 o
  -1   0   4     8311.88     8263.64     70.84 o
   0   0   4     4238.45     4404.02     38.67 o
   1   0   4     7217.54     7173.15     51.69 o
   2   0   4     3856.23     3804.36     56.47 o
   3   0   4     4758.14     4943.02     73.68 o
   4   0   4      749.52      840.76     55.09 o
   5   0   4       29.86       30.47     32.67 o
   6   0   4      154.36      155.72     28.93 o
   7   0   4      490.69      436.68     65.50 o
   8   0   4     1040.67     1035.05     90.72 o
   9   0   4       92.45      136.09     50.15 o
  10   0   4      113.05      102.65     60.41 o
 -11   1   4       14.15       25.83     51.14 o
 -10   1   4      128.34      112.47     47.95 o
  -9   1   4       27.64       34.00     30.66 o
  -8   1   4       50.48       36.91     18.02 o
  -7   1   4      552.30      516.62     23.96 o
  -6   1   4     1255.66     1235.78     34.93 o
  -5   1   4     1201.81     1231.74     31.69 o
  -4   1   4     1454.23     1338.23     22.97 o
  -3   1   4     3822.52     3967.64     30.73 o
  -2   1   4     2945.08     2855.88     22.90 o
  -1   1   4       58.12       55.74     12.85 o
   0   1   4     3790.20     3922.96     69.68 o
   1   1   4    12366.53    12221.44     72.96 o
   2   1   4     1084.51     1151.42     36.28 o
   3   1   4      180.98      127.84     20.38 o
   4   1   4     5197.15     5629.48    121.73 o
   5   1   4     3304.72     3360.83    105.85 o
   6   1   4      684.91      695.43     44.50 o
   7   1   4      951.62      861.35     77.43 o
   8   1   4        0.16      -18.24     55.24 o
   9   1   4       11.11       16.56     58.81 o
  10   1   4       39.97        0.99     54.02 o
 -11   2   4       71.28       45.89     48.78 o
 -10   2   4      165.32      199.91     57.37 o
  -9   2   4      206.24      207.14     36.50 o
  -8   2   4     1139.12     1136.49     54.06 o
  -7   2   4      319.53      326.68     25.52 o
  -6   2   4        6.07        6.83     17.51 o
  -5   2   4      373.02      387.36     19.90 o
  -4   2   4      192.22      167.62     13.33 o
  -3   2   4     5021.31     5092.58     35.54 o
  -2   2   4      968.15      986.30     17.31 o
  -1   2   4     2565.87     2458.41     22.50 o
   0   2   4      749.29      715.24     65.57 o
   1   2   4     4118.49     4044.16     63.45 o
   2   2   4      138.57      149.68     22.19 o
   3   2   4     3660.19     3739.01     69.37 o
   4   2   4      480.39      502.15     34.69 o
   5   2   4       15.71       13.83     25.52 o
   6   2   4       33.98       46.78     26.16 o
   7   2   4     1527.62     1544.52     91.79 o
   8   2   4      340.21      370.04     66.71 o
   9   2   4       89.74      111.47     60.03 o
  10   2   4      158.38      224.08     67.63 o
  11   2   4        8.68       17.32     66.49 o
 -10   3   4        2.12        3.88     51.52 o
  -9   3   4        0.05        7.52     44.98 o
  -8   3   4       65.76       39.88     26.99 o
  -7   3   4      668.80      644.37     39.53 o
  -6   3   4     1609.55     1541.23     46.56 o
  -5   3   4      970.97      962.11     27.17 o
  -4   3   4     1563.83     1564.27     28.72 o
  -3   3   4       93.33       76.45     11.79 o
  -2   3   4     2582.28     2516.62     24.23 o
  -1   3   4       10.52       11.52     12.90 o
   0   3   4       67.21       48.71     25.15 o
   1   3   4     3251.18     3351.41     81.76 o
   2   3   4        9.51        3.12     27.96 o
   3   3   4     4794.97     4954.36    101.51 o
   4   3   4     4596.65     4585.35     72.08 o
   5   3   4     1428.11     1459.97     52.60 o
   6   3   4      213.95      254.11     32.63 o
   7   3   4      727.63      624.74     71.04 o
   8   3   4      402.36      341.39     58.66 o
   9   3   4      245.02      170.58     61.55 o
  10   3   4      168.71      186.98     37.24 o
  11   3   4       80.99       25.45     66.03 o
 -10   4   4      193.78      196.65     58.20 o
  -9   4   4      351.81      370.12     63.37 o
  -8   4   4      202.04      230.99     53.95 o
  -7   4   4      280.74      283.90     24.11 o
  -6   4   4      157.77      142.82     16.84 o
  -5   4   4       12.51        8.37     14.22 o
  -4   4   4     1490.51     1369.98     30.87 o
  -3   4   4     3456.16     3508.21     34.99 o
  -2   4   4     7399.96     7315.59     70.46 o
  -1   4   4     5676.17     5718.77     74.16 o
   0   4   4     4507.53     4570.42     99.31 o
   1   4   4     2478.75     2589.90     76.82 o
   2   4   4      355.92      382.60     27.01 o
   3   4   4      633.14      619.95     43.61 o
   4   4   4     1405.79     1529.17     47.70 o
   5   4   4     2959.05     3074.30    101.89 o
   6   4   4      597.72      639.89     43.91 o
   7   4   4      724.93      786.97     47.10 o
   8   4   4     1027.86      967.84     52.28 o
   9   4   4      456.22      468.74     43.66 o
  10   4   4       34.07       77.43     40.35 o
 -10   5   4        0.00       -0.61     53.42 o
  -9   5   4      105.26      104.33     51.67 o
  -8   5   4      306.92      352.41     63.52 o
  -7   5   4      304.79      324.32     29.07 o
  -6   5   4      172.86      185.45     19.01 o
  -5   5   4     1200.54     1136.92     27.76 o
  -4   5   4     2115.09     2178.43     74.13 o
  -3   5   4      298.47      236.31     23.72 o
  -2   5   4      348.63      393.44     24.20 o
  -1   5   4      631.11      589.79     36.59 o
   0   5   4      840.28     1029.35     58.28 o
   1   5   4      708.24      615.62     47.79 o
   2   5   4     3253.18     3375.95     91.79 o
   3   5   4     3626.16     3864.50     68.72 o
   4   5   4     1603.74     1708.65     73.63 o
   5   5   4      872.55      771.16     59.80 o
   6   5   4      283.41      272.33     44.91 o
   7   5   4       35.94       25.61     37.69 o
   8   5   4        4.89        0.53     36.78 o
   9   5   4        7.88       17.32     36.17 o
  10   5   4       61.24       42.17     39.97 o
  -9   6   4       92.52      102.43     52.66 o
  -8   6   4       27.32       43.39     45.13 o
  -7   6   4        4.09       15.20     45.36 o
  -6   6   4      166.89      131.27     14.76 o
  -5   6   4       18.66       45.55     23.62 o
  -4   6   4      362.25      376.96     30.07 o
  -3   6   4      428.62      482.77     39.28 o
  -2   6   4     1719.80     1600.56     42.81 o
  -1   6   4     1739.83     1858.14     57.75 o
   0   6   4      124.94       95.13     38.60 o
   1   6   4     2729.66     2729.26     89.43 o
   2   6   4      327.88      423.68     41.49 o
   3   6   4      184.45      157.21     33.43 o
   4   6   4      521.69      507.12     48.63 o
   5   6   4      320.40      295.20     43.99 o
   7   6   4      181.42      214.96     43.08 o
   8   6   4      575.20      530.37     56.76 o
   9   6   4      119.64      139.73     39.97 o
  10   6   4        0.66       -4.10     35.79 o
  11   6   4        2.31       10.41     64.81 o
  -9   7   4       29.61        9.80     55.09 o
  -8   7   4       42.08       65.12     52.66 o
  -7   7   4      114.54      152.27     51.97 o
  -6   7   4      629.11      621.47     65.35 o
  -5   7   4      631.59      619.28     46.62 o
  -4   7   4      442.21      489.05     42.37 o
  -3   7   4      133.27      140.03     26.30 o
  -2   7   4      386.72      420.18     39.17 o
  -1   7   4       46.13       50.81     29.42 o
   0   7   4     1894.60     2046.46     43.08 o
   1   7   4     3895.56     4206.00    115.88 o
   2   7   4     1968.62     1700.89     75.15 o
   3   7   4     1377.92     1416.94     69.07 o
   4   7   4      422.68      374.01     32.56 o
   5   7   4      516.39      483.26     36.72 o
   6   7   4       42.81       35.10     40.96 o
   7   7   4       78.14       80.69     41.34 o
   8   7   4      145.52      173.32     44.53 o
   9   7   4      224.57      224.99     48.02 o
  10   7   4       62.37       58.65     33.64 o
  11   7   4        3.62       41.56     79.86 o
  -9   8   4        5.10        2.81     49.85 o
  -8   8   4        0.56      -11.40     52.43 o
  -7   8   4        1.60       -5.01     47.11 o
  -6   8   4        4.89       -7.75     45.59 o
  -5   8   4      117.86      111.04     35.44 o
  -4   8   4      221.94      311.19     40.54 o
  -3   8   4     2252.14     2287.92    185.17 o
  -2   8   4      425.14      449.08     32.49 o
  -1   8   4     2806.09     2690.11     99.12 o
   0   8   4     3294.11     3374.78     56.19 o
   1   8   4      515.51      492.90     30.35 o
   2   8   4      251.73      270.79     30.65 o
   3   8   4       68.18       82.35     27.31 o
   4   8   4      727.36      787.29     44.89 o
   5   8   4       94.10       91.05     26.21 o
   6   8   4      776.14      750.19     64.81 o
   7   8   4      233.92      225.98     47.41 o
   8   8   4      202.43      210.17     45.97 o
   9   8   4       91.76      102.77     36.11 o
  10   8   4        1.68       20.82     34.75 o
  -8   9   4      101.31       95.59     51.82 o
  -7   9   4      314.12      372.32     64.66 o
  -6   9   4      553.22      622.38     71.73 o
  -5   9   4      300.78      289.83     42.74 o
  -4   9   4       87.91      104.44     35.12 o
  -3   9   4      221.46      198.97     37.25 o
  -2   9   4        0.65      -20.80     30.86 o
  -1   9   4       13.99       35.41     61.09 o
   0   9   4      635.32      613.54     24.86 o
   1   9   4     3203.78     3274.42     58.20 o
   2   9   4     1710.84     1774.61     48.22 o
   3   9   4     1173.64     1220.09     43.73 o
   4   9   4      102.75      154.83     26.10 o
   5   9   4      103.31      103.35     29.33 o
   6   9   4       71.25      127.35     46.27 o
   7   9   4        0.17        0.33     34.15 o
   8   9   4       62.78       60.67     36.47 o
   9   9   4      230.90      270.91     43.14 o
  10   9   4       97.84      100.98     78.04 o
  -8  10   4       36.75       30.62     53.26 o
  -7  10   4        9.30       10.03     53.04 o
  -6  10   4       76.59       86.55     53.19 o
  -5  10   4      340.10      386.21     49.44 o
  -4  10   4      429.57      438.41     47.83 o
  -3  10   4     1426.26     1483.32     87.53 o
  -2  10   4     1687.80     1638.26     68.74 o
  -1  10   4     1722.47     1745.42    108.66 o
   0  10   4      928.06      976.07     33.42 o
   1  10   4       32.62       32.57     25.07 o
   2  10   4        0.35        0.61     27.59 o
   3  10   4      290.18      292.82     30.17 o
   4  10   4      805.68      758.47     40.00 o
   5  10   4     1538.69     1623.09     53.45 o
   6  10   4      486.37      575.20     48.88 o
   7  10   4       24.62       30.90     36.36 o
   8  10   4       13.13       12.87     36.65 o
   9  10   4        1.27        6.67     35.04 o
  10  10   4       31.31       27.81     77.35 o
  -7  11   4        5.49       -0.53     54.02 o
  -6  11   4      117.25       68.99     55.77 o
  -5  11   4      177.77      200.07     55.92 o
  -4  11   4       85.29       97.24     40.19 o
  -3  11   4       17.57       20.28     37.48 o
  -2  11   4      581.89      590.33     52.41 o
  -1  11   4     2340.22     2169.94    121.19 o
   0  11   4     1047.80     1044.11     72.98 o
   1  11   4     1778.71     1719.38     53.72 o
   2  11   4       91.76      111.43     31.95 o
   3  11   4      684.48      650.13     47.57 o
   4  11   4      737.17      738.04     50.91 o
   5  11   4        0.07       10.50     37.42 o
   6  11   4      177.53      163.65     42.47 o
   7  11   4       44.27       31.55     36.31 o
   8  11   4       78.25      107.69     40.74 o
   9  11   4       38.63       51.25     37.85 o
  10  11   4       78.27       72.26     62.69 o
  -6  12   4      132.11      112.23     56.68 o
  -5  12   4      300.18      309.71     65.95 o
  -4  12   4      151.50      171.47     47.32 o
  -3  12   4      186.58      204.10     44.21 o
  -2  12   4      196.16      220.87     42.30 o
  -1  12   4      256.79      311.15     79.25 o
   0  12   4        1.94        0.40     14.17 o
   1  12   4        5.95        2.01     23.88 o
   2  12   4      780.44      705.39     45.88 o
   3  12   4      563.92      565.94     46.75 o
   4  12   4      259.41      278.47     41.17 o
   5  12   4      486.65      496.79     49.11 o
   6  12   4      452.40      430.40     49.89 o
   7  12   4       85.34       85.49     42.19 o
   8  12   4       50.05       44.18     41.40 o
   9  12   4        2.65       -9.24     40.39 o
  -6  13   4       56.29       39.36     55.77 o
  -5  13   4        0.05      -14.89     51.52 o
  -4  13   4        0.96        8.92     43.47 o
  -3  13   4       55.66       63.64     39.17 o
  -2  13   4      406.98      347.80     48.97 o
  -1  13   4      475.79      414.26     83.81 o
   0  13   4      217.65      243.61     19.61 o
   1  13   4      741.82      749.02     41.55 o
   2  13   4      463.72      471.11     42.03 o
   3  13   4      282.95      327.01     41.32 o
   4  13   4        0.16       -8.73     34.47 o
   5  13   4        8.39       25.42     40.19 o
   6  13   4       21.68       28.01     39.56 o
   7  13   4       25.92       21.76     39.51 o
   8  13   4       67.84       93.72     43.60 o
   9  13   4       43.51       43.23     77.12 o
  -5  14   4       58.86       54.18     55.16 o
  -4  14   4      183.66      157.06     62.23 o
  -3  14   4      145.98      175.63     48.15 o
  -2  14   4        1.15        7.90     40.56 o
  -1  14   4       54.49        9.42     64.43 o
   0  14   4       95.59       51.74     76.59 o
   1  14   4        0.47      -14.98     23.30 o
   2  14   4      330.80      346.68     39.66 o
   3  14   4      237.91      231.83     40.06 o
   4  14   4      337.61      359.38     45.90 o
   5  14   4      284.02      281.55     47.31 o
   6  14   4       46.97       58.62     41.07 o
   7  14   4      162.79      222.23     47.86 o
   8  14   4       78.55      100.50     45.05 o
  -3  15   4      127.58      117.77     63.29 o
  -2  15   4      107.19      125.48     46.42 o
  -1  15   4        3.18       27.43     81.07 o
   0  15   4       96.11       91.86     67.63 o
   1  15   4      164.21      324.98     86.39 o
   2  15   4      103.60       64.13     74.31 o
   3  15   4        2.02       -4.76     31.22 o
   4  15   4       38.89       23.48     37.29 o
   5  15   4       28.60       44.05     38.14 o
   6  15   4       52.23       92.49     42.32 o
   7  15   4       69.15       77.43     43.73 o
   8  15   4      134.85      174.52     45.90 o
  -2  16   4        1.22        4.86     55.92 o
  -1  16   4       17.81       16.41     53.26 o
   0  16   4        2.57       -2.28     80.92 o
   1  16   4        2.37       49.85     74.54 o
   2  16   4      107.97      144.67     83.51 o
   3  16   4       65.02       72.79     66.71 o
   4  16   4      123.18      160.13     40.88 o
   5  16   4       91.27      139.24     42.97 o
   6  16   4       88.92       96.14     42.64 o
   7  16   4       44.03       32.39     42.77 o
   8  16   4        0.27        5.54     46.59 o
   2  17   4       29.23       35.41     76.36 o
   3  17   4        1.47        6.61     68.31 o
   4  17   4        0.04       65.27     69.22 o
   5  17   4        0.11      -23.55     71.42 o
   6  17   4      169.55      137.56     46.05 o
   7  17   4      160.38      203.25     49.42 o
  -3 -18   5       10.39       24.39     54.56 o
  -5 -17   5        4.52       11.40     53.95 o
  -4 -17   5       16.30       19.91     59.57 o
  -3 -17   5      162.50      186.01     58.96 o
  -2 -17   5      112.61      116.26     54.71 o
  -6 -16   5      123.81      171.88     63.98 o
  -5 -16   5       34.14       41.56     65.04 o
  -4 -16   5       55.52       -5.62     53.26 o
  -3 -16   5        7.35      -30.62     54.78 o
  -2 -16   5       21.28       24.69     51.14 o
  -1 -16   5       12.68       11.40     48.33 o
   0 -16   5       62.57       78.04     46.05 o
  -7 -15   5        1.64       26.59     59.04 o
  -6 -15   5       35.97       45.13     66.49 o
  -5 -15   5       20.45       63.14     59.19 o
  -4 -15   5      293.21      319.06     72.18 o
  -3 -15   5      296.32      337.06     68.99 o
  -2 -15   5      101.35      123.17     52.73 o
  -1 -15   5      303.88      291.85     58.43 o
   0 -15   5      146.43      113.90     47.49 o
   1 -15   5       49.57      119.98     66.71 o
  -7 -14   5      123.65      111.32     66.56 o
  -6 -14   5      185.79      163.52     73.55 o
  -5 -14   5      402.54      472.85     73.32 o
  -4 -14   5       36.30       18.39     53.95 o
  -3 -14   5       15.33       53.04     53.95 o
  -2 -14   5        5.44        6.76     50.83 o
  -1 -14   5       59.17       74.62     47.11 o
   0 -14   5       41.26       28.87     43.84 o
   1 -14   5       95.04      126.01     38.31 o
   2 -14   5      328.37      381.59     69.68 o
   3 -14   5        4.64       29.94     66.41 o
  -8 -13   5        3.61       28.42     56.99 o
  -7 -13   5       58.31       28.80     59.88 o
  -6 -13   5      220.51      266.09     77.28 o
  -5 -13   5      206.34      222.63     65.65 o
  -4 -13   5       92.50      105.62     50.68 o
  -3 -13   5      139.27      174.84     55.62 o
  -2 -13   5      132.12      143.76     55.24 o
  -1 -13   5       55.54       35.56     44.45 o
   0 -13   5       38.72       21.81     42.32 o
   1 -13   5       39.06       27.83     34.93 o
   2 -13   5      329.11      355.91     76.52 o
   3 -13   5        5.06       36.09     58.51 o
   4 -13   5       29.24       18.16     59.12 o
  -8 -12   5      190.65      209.03     73.40 o
  -7 -12   5      228.85      254.39     62.61 o
  -6 -12   5       14.71       23.02     65.65 o
  -5 -12   5      117.49       81.40     30.07 o
  -4 -12   5        0.17       -5.17     30.68 o
  -3 -12   5      166.50      168.61     52.66 o
  -2 -12   5      331.46      277.26     60.48 o
  -1 -12   5      773.22      802.16     71.42 o
   0 -12   5      315.81      380.83     56.53 o
   1 -12   5      463.14      499.03     46.04 o
   2 -12   5      124.01      145.36     50.53 o
   3 -12   5       91.28       90.27     52.05 o
   4 -12   5        0.65        2.20     56.23 o
   5 -12   5       17.42       14.13     66.94 o
  -9 -11   5        5.47       -4.71     73.48 o
  -8 -11   5        0.30       10.03     68.16 o
  -7 -11   5       99.74       66.03     57.29 o
  -6 -11   5     1117.26     1147.81     99.99 o
  -5 -11   5      660.96      624.98     43.71 o
  -4 -11   5     1185.44     1129.50     54.83 o
  -3 -11   5      197.81      170.42     35.26 o
  -2 -11   5       90.79      114.51     52.28 o
  -1 -11   5      103.98      111.01     46.35 o
   0 -11   5        7.96       16.26     38.45 o
   1 -11   5        1.02        9.03     29.79 o
   2 -11   5       40.81       36.70     51.97 o
   3 -11   5      414.39      398.91     66.11 o
   4 -11   5      107.63      118.46     53.04 o
   5 -11   5      112.99      155.61     66.18 o
   6 -11   5       17.50       31.15     58.28 o
  -9 -10   5      158.56      114.36     63.22 o
  -8 -10   5      307.32      407.27     69.15 o
  -7 -10   5       36.43       29.33     62.23 o
  -6 -10   5        3.36       -5.44     20.55 o
  -5 -10   5      113.29      104.65     26.56 o
  -4 -10   5        0.58       -8.97     26.71 o
  -3 -10   5      648.19      581.95     44.24 o
  -2 -10   5     1170.60     1156.39     54.90 o
  -1 -10   5     1648.80     1622.02     51.71 o
   0 -10   5      293.09      315.34     35.43 o
   1 -10   5      232.75      195.89     31.53 o
   2 -10   5        3.69        2.17     27.43 o
   3 -10   5      111.57       97.07     29.25 o
   4 -10   5       15.58       28.11     58.05 o
   5 -10   5      139.05       89.20     63.75 o
   6 -10   5      213.26      242.08     73.48 o
 -10  -9   5        4.91        0.23     69.22 o
  -9  -9   5       34.16       33.58     60.56 o
  -8  -9   5       35.58       26.90     64.43 o
  -7  -9   5      337.82      294.59     62.23 o
  -6  -9   5      606.82      608.46     28.65 o
  -5  -9   5      324.24      352.54     31.06 o
  -4  -9   5      608.75      620.62     41.15 o
  -3  -9   5      596.95      619.70     42.75 o
  -2  -9   5      190.90      234.30     29.30 o
  -1  -9   5      179.27      200.48     28.02 o
   0  -9   5        0.26        5.84     24.06 o
   1  -9   5      104.21       91.72     29.98 o
   2  -9   5      611.07      538.55     40.49 o
   3  -9   5      645.47      629.92     47.41 o
   4  -9   5      590.15      552.52     43.66 o
   5  -9   5      224.51      236.23     63.83 o
   6  -9   5      193.61      206.45     63.75 o
   7  -9   5      231.72      198.47     66.56 o
 -10  -8   5       82.81      123.93     74.84 o
  -9  -8   5      102.69      106.91     70.82 o
  -8  -8   5      137.46      124.69     61.93 o
  -7  -8   5      185.65      192.62     66.18 o
  -6  -8   5      345.34      287.18     31.80 o
  -5  -8   5      254.86      210.10     24.88 o
  -4  -8   5      151.46      156.79     28.78 o
  -3  -8   5      169.46      171.36     26.40 o
  -2  -8   5      656.24      687.51     34.54 o
  -1  -8   5      697.33      712.29     35.38 o
   0  -8   5      958.49      949.16     39.13 o
   1  -8   5     1113.33     1047.30     40.37 o
   2  -8   5      725.87      745.40     45.62 o
   3  -8   5      552.46      489.47     39.18 o
   4  -8   5       42.51       29.50     27.55 o
   5  -8   5       75.50       66.71     58.66 o
   6  -8   5       12.18       26.59     46.73 o
   7  -8   5      101.00      105.85     58.20 o
 -10  -7   5        0.83       31.00     64.97 o
  -9  -7   5        7.24       -6.69     61.32 o
  -8  -7   5      139.53      180.92     54.86 o
  -7  -7   5       42.15       62.46     53.95 o
  -6  -7   5       12.52        5.29     28.95 o
  -5  -7   5      996.82      997.74     31.53 o
  -4  -7   5      350.01      360.84     26.37 o
  -3  -7   5      594.62      586.44     30.51 o
  -2  -7   5      162.20      183.45     25.42 o
  -1  -7   5     1686.21     1747.17     47.10 o
   0  -7   5      178.36      185.09     25.44 o
   1  -7   5     1127.09     1061.18     34.66 o
   2  -7   5     1296.11     1301.69     44.67 o
   3  -7   5      581.78      599.09     42.25 o
   4  -7   5      668.15      651.29     42.41 o
   5  -7   5      165.13      141.12     29.29 o
   6  -7   5       29.78       55.92     58.66 o
   7  -7   5        4.19       63.22     62.91 o
   8  -7   5        0.03      -12.08     65.95 o
 -11  -6   5       46.98       99.16     71.20 o
 -10  -6   5       83.37       75.76     54.71 o
  -9  -6   5       41.20       45.59     60.63 o
  -8  -6   5      160.83      186.84     54.71 o
  -7  -6   5       95.39       65.19     43.77 o
  -6  -6   5       17.39       16.73     26.30 o
  -5  -6   5      636.46      636.88     35.40 o
  -4  -6   5      543.24      607.99     29.20 o
  -3  -6   5      784.36      750.73     34.69 o
  -2  -6   5     1702.67     1711.13     63.67 o
  -1  -6   5     2545.81     2559.97     51.20 o
   0  -6   5      456.89      482.20     29.11 o
   1  -6   5     1551.37     1453.51     36.38 o
   2  -6   5      135.08       92.30     23.77 o
   3  -6   5      395.14      403.73     32.34 o
   4  -6   5      430.51      431.95     37.13 o
   5  -6   5        0.67      -10.10     25.54 o
   6  -6   5      874.89      915.15     88.22 o
   7  -6   5      766.81      816.52     92.62 o
   8  -6   5      358.11      336.61     70.13 o
 -11  -5   5        5.82       29.71     58.05 o
 -10  -5   5       26.94       17.40     60.03 o
  -9  -5   5      177.18      167.39     57.14 o
  -8  -5   5      447.68      431.21     67.93 o
  -7  -5   5      529.50      472.30     40.66 o
  -6  -5   5     1378.97     1385.90     56.11 o
  -5  -5   5     1888.96     1970.34     53.87 o
  -4  -5   5      190.48      160.22     16.94 o
  -3  -5   5      806.99      860.07     34.99 o
  -2  -5   5      802.02      852.43     36.46 o
  -1  -5   5      946.65      942.81     55.39 o
   0  -5   5      640.77      635.30     35.56 o
   1  -5   5     2725.06     2782.95     51.95 o
   2  -5   5     1163.98     1129.61     44.27 o
   3  -5   5     3303.09     3396.07    104.97 o
   4  -5   5      768.33      803.83     45.24 o
   5  -5   5       64.37       59.67     27.80 o
   6  -5   5       25.39        4.56     44.45 o
   7  -5   5       57.85       52.43     55.62 o
   8  -5   5       25.45       31.08     53.87 o
   9  -5   5        3.13       34.27     64.51 o
 -11  -4   5       92.26      102.88     59.50 o
 -10  -4   5      379.05      464.87     72.94 o
  -9  -4   5       15.57       25.38     56.61 o
  -8  -4   5       77.06       66.56     55.92 o
  -7  -4   5      121.77      106.61     30.48 o
  -6  -4   5        1.46        9.06     25.03 o
  -5  -4   5       68.78       89.17     23.26 o
  -4  -4   5     1368.51     1300.38     64.53 o
  -3  -4   5     7477.72     7671.11    135.06 o
  -2  -4   5     3113.05     3413.79     96.27 o
  -1  -4   5     7576.66     7790.00    137.30 o
   0  -4   5     1260.05     1257.45     58.36 o
   1  -4   5       52.49       55.22     19.52 o
   2  -4   5     2664.82     2805.46     63.02 o
   3  -4   5      868.68      836.43     42.69 o
   4  -4   5     1718.95     1690.78     47.29 o
   5  -4   5      447.47      447.16     40.06 o
   6  -4   5      987.86     1032.47     85.56 o
   7  -4   5       92.53      102.05     56.30 o
   8  -4   5       95.34      113.60     60.71 o
   9  -4   5        2.43       10.11     64.97 o
 -11  -3   5        5.51       14.74     53.42 o
 -10  -3   5       38.84       36.40     50.91 o
  -9  -3   5      340.77      309.86     60.33 o
  -8  -3   5      469.08      514.79     65.50 o
  -7  -3   5     1884.90     1713.44     62.84 o
  -6  -3   5     1851.04     1854.44     60.25 o
  -5  -3   5      819.01      795.78     33.50 o
  -4  -3   5     1220.77     1206.52     41.41 o
  -3  -3   5      647.71      679.45     52.58 o
  -2  -3   5     1248.68     1316.04     61.39 o
  -1  -3   5      359.72      330.60     40.50 o
   0  -3   5     8491.97     8827.71    137.15 o
   1  -3   5     6174.43     6231.43     80.40 o
   2  -3   5     1538.11     1518.94     46.23 o
   3  -3   5      730.44      665.40     29.02 o
   4  -3   5       52.02       76.47     21.38 o
   5  -3   5      238.80      237.97     35.00 o
   6  -3   5        2.59       -3.19     35.10 o
   7  -3   5      585.73      560.08     73.17 o
   8  -3   5      555.24      499.06     73.40 o
   9  -3   5       94.65       52.05     50.38 o
 -11  -2   5       85.47      156.07     58.43 o
 -10  -2   5      132.06      180.08     56.99 o
  -9  -2   5        5.42       10.94     46.50 o
  -8  -2   5       22.46       21.35     42.93 o
  -7  -2   5      532.50      469.44     39.07 o
  -6  -2   5      259.68      255.39     30.80 o
  -5  -2   5     1273.57     1271.73     38.43 o
  -4  -2   5     1807.77     1570.85     90.34 o
  -3  -2   5     4310.46     4649.96     44.18 o
  -2  -2   5     3813.00     3646.68     90.65 o
  -1  -2   5     6190.68     6264.02    112.38 o
   0  -2   5       15.79       33.65     16.99 o
   1  -2   5     2585.50     2496.49     49.96 o
   2  -2   5        8.73       15.42     18.15 o
   3  -2   5     1135.11     1145.31     34.91 o
   4  -2   5     2776.59     2740.61     68.34 o
   5  -2   5      314.40      310.05     32.71 o
   6  -2   5       82.10       57.60     43.39 o
   7  -2   5       54.17       37.38     51.36 o
   8  -2   5      166.40      193.91     59.50 o
   9  -2   5       14.54       32.75     59.72 o
  10  -2   5       22.85       38.60     54.56 o
 -11  -1   5       17.40        9.50     50.00 o
 -10  -1   5       57.70       74.92     50.53 o
  -9  -1   5      150.64      183.73     52.66 o
  -8  -1   5      195.44      230.61     49.47 o
  -7  -1   5      105.83      109.71     29.23 o
  -6  -1   5     1425.17     1394.47     50.66 o
  -5  -1   5      791.31      717.21     47.64 o
  -4  -1   5        9.85       11.33     11.23 o
  -3  -1   5       20.00       25.99     11.12 o
  -2  -1   5      958.62     1003.98     20.04 o
  -1  -1   5     2731.36     2539.15     71.50 o
   0  -1   5     8456.78     8479.25     69.38 o
   1  -1   5     5567.55     5574.35     52.70 o
   2  -1   5     3842.33     3790.18     50.83 o
   3  -1   5      252.25      210.95     25.63 o
   4  -1   5        3.09        8.48     22.36 o
   5  -1   5       79.50       82.40     26.52 o
   6  -1   5      131.82      119.37     45.06 o
   7  -1   5       34.83       86.09     52.96 o
   8  -1   5      134.56      204.09     63.52 o
   9  -1   5       79.84      106.76     62.38 o
  10  -1   5       63.07       81.99     64.81 o
 -10   0   5       62.42       30.01     45.29 o
  -9   0   5       46.92       39.20     29.31 o
  -8   0   5       41.96       42.02     28.89 o
  -7   0   5      417.84      386.44     18.86 o
  -6   0   5      195.99      206.81     17.08 o
  -5   0   5     3088.67     3129.83     45.83 o
  -4   0   5     2919.38     2930.30     28.55 o
  -3   0   5     2241.75     2241.04     26.00 o
  -2   0   5     1512.82     1442.79     21.28 o
  -1   0   5      322.15      305.91     20.62 o
   0   0   5        0.41       -2.45     12.23 o
   1   0   5      113.09       77.96     14.06 o
   2   0   5      110.60       81.55     21.73 o
   3   0   5     2591.52     2503.64     55.54 o
   4   0   5     1315.99     1236.89     77.50 o
   5   0   5     1715.29     1787.68     60.53 o
   6   0   5     1589.22     1469.98     83.58 o
   7   0   5       28.46       31.23     49.69 o
   8   0   5        1.16      -17.40     49.01 o
   9   0   5        2.20       -1.82     54.25 o
  10   0   5       28.94       18.92     64.51 o
 -11   1   5       44.54       63.67     51.74 o
 -10   1   5      153.32      140.49     55.70 o
  -9   1   5      153.58      158.80     34.09 o
  -8   1   5      561.49      618.13     43.98 o
  -7   1   5       89.19      113.28     16.53 o
  -6   1   5        8.85       10.56     17.54 o
  -5   1   5      250.63      250.19     15.18 o
  -4   1   5       91.89       88.55     10.29 o
  -3   1   5     1935.21     1940.62     22.57 o
  -2   1   5      647.95      629.52     11.87 o
  -1   1   5     5599.70     5688.97     79.50 o
   0   1   5     2887.58     2805.84     27.36 o
   1   1   5      933.72      903.75     22.89 o
   2   1   5     5689.89     5821.29     67.62 o
   3   1   5     1865.40     1811.09     47.36 o
   4   1   5      175.23      152.93     25.34 o
   5   1   5      230.42      260.10     32.08 o
   6   1   5       15.12       10.72     25.98 o
   7   1   5       16.28       -3.34     39.59 o
   8   1   5       75.18      106.00     49.01 o
   9   1   5      177.44      186.54     64.59 o
  10   1   5      138.17      195.51     69.60 o
 -10   2   5        1.55      -29.56     48.86 o
  -9   2   5        2.04       -4.00     27.30 o
  -8   2   5        8.21       11.18     25.91 o
  -7   2   5      113.15      112.13     17.06 o
  -6   2   5      846.92      821.18     31.27 o
  -5   2   5     2854.55     2928.28     41.83 o
  -4   2   5      871.26      793.70     19.98 o
  -3   2   5      274.49      269.44     12.02 o
  -2   2   5     1381.49     1335.55     20.01 o
  -1   2   5      763.83      738.32     13.56 o
   0   2   5        3.77        5.38      8.38 o
   1   2   5      643.43      645.86     29.18 o
   2   2   5     2987.63     3022.35     49.74 o
   3   2   5     3628.21     3755.24     65.06 o
   4   2   5     1734.65     1714.13     68.61 o
   5   2   5     1983.91     2028.28     61.63 o
   6   2   5     1657.24     1546.08    109.72 o
   7   2   5      907.44      885.82     73.93 o
   8   2   5       99.02       52.58     53.42 o
   9   2   5      120.87      101.67     48.78 o
  10   2   5        4.54       25.76     51.06 o
 -10   3   5       73.43       27.20     44.37 o
  -9   3   5      325.32      340.33     59.95 o
  -8   3   5      522.78      504.38     39.29 o
  -7   3   5      940.67      963.03     52.62 o
  -6   3   5      292.81      296.07     19.96 o
  -5   3   5       47.47       44.86     14.26 o
  -4   3   5      282.26      269.64     17.09 o
  -3   3   5     1974.77     1948.20     26.05 o
  -2   3   5     2538.00     2635.37     27.16 o
  -1   3   5     1763.06     1661.76     31.90 o
   0   3   5     3371.59     3436.06     53.29 o
   1   3   5     2034.24     1964.56     55.89 o
   2   3   5     2177.29     2138.86     61.70 o
   3   3   5     1749.02     1931.66     49.17 o
   4   3   5        0.34       -6.16     20.58 o
   5   3   5     1761.51     1837.94     60.13 o
   6   3   5      719.26      752.51     47.29 o
   7   3   5      905.83      901.70     73.25 o
   8   3   5      465.10      461.14     68.46 o
   9   3   5      163.74      142.39     52.20 o
  10   3   5       82.00       45.46     34.47 o
 -10   4   5       28.78       44.37     47.64 o
  -9   4   5        8.53       15.80     47.57 o
  -8   4   5      104.71      119.22     46.58 o
  -7   4   5      833.83      802.92     38.74 o
  -6   4   5      320.61      348.23     22.78 o
  -5   4   5      945.31      954.12     30.59 o
  -4   4   5      125.13      125.99     13.48 o
  -3   4   5     3914.07     4199.06     44.01 o
  -2   4   5       21.32       30.62     10.61 o
  -1   4   5      546.28      555.10     20.64 o
   0   4   5     2809.97     2966.72     49.35 o
   1   4   5       24.43        0.53     30.85 o
   2   4   5     2277.96     2204.76     49.99 o
   3   4   5      234.66      251.05     36.32 o
   4   4   5     5082.18     5424.93    122.87 o
   5   4   5      518.45      493.59     47.03 o
   6   4   5      503.41      505.58     32.42 o
   7   4   5      379.74      312.78     37.93 o
   8   4   5        9.70       22.72     32.07 o
   9   4   5       68.76       42.28     30.11 o
  10   4   5       47.21       72.64     42.02 o
  -9   5   5      172.48      181.37     55.70 o
  -8   5   5      153.33      160.10     49.77 o
  -7   5   5       78.30       71.09     19.33 o
  -6   5   5       31.04       30.21     13.00 o
  -5   5   5      214.28      223.46     15.24 o
  -4   5   5      983.83      931.75     20.87 o
  -3   5   5      698.64      735.97     31.42 o
  -2   5   5      808.36      725.25     28.84 o
  -1   5   5     4676.28     4911.25     94.02 o
   0   5   5     2355.64     2536.26     85.86 o
   1   5   5     2933.22     2877.88     91.10 o
   2   5   5      707.68      742.66     53.80 o
   3   5   5      366.86      379.69     38.75 o
   4   5   5      346.30      429.08     45.36 o
   5   5   5      795.50      809.60     42.13 o
   6   5   5      952.54      942.15     48.00 o
   7   5   5     1626.61     1727.11     86.32 o
   8   5   5     1276.27     1186.64     77.73 o
   9   5   5       67.95       91.64     45.06 o
  10   5   5       41.75       37.16     40.88 o
  -9   6   5       35.39       -1.98     47.34 o
  -8   6   5      190.36      208.12     53.80 o
  -7   6   5      554.18      593.13     65.65 o
  -6   6   5      739.97      704.05     46.55 o
  -5   6   5     1036.64     1046.82     58.78 o
  -4   6   5      638.03      636.15     43.07 o
  -3   6   5     2229.30     2206.74    120.55 o
  -2   6   5       14.55       19.25     19.67 o
  -1   6   5        0.30        1.09      6.58 o
   0   6   5     1444.25     1376.90     70.36 o
   1   6   5     2337.21     2297.82     84.42 o
   2   6   5      745.61      684.16     52.05 o
   3   6   5     2387.89     2485.51     60.67 o
   4   6   5     5351.02     5585.41    240.94 o
   5   6   5       92.93       94.78     27.88 o
   6   6   5       53.03       43.69     39.06 o
   7   6   5        6.36      -10.79     41.94 o
   8   6   5      304.94      245.81     51.67 o
   9   6   5       24.45       43.23     41.34 o
  10   6   5      191.49      199.91     48.25 o
  -9   7   5       65.99       64.59     48.63 o
  -8   7   5        2.61        2.43     48.33 o
  -7   7   5        0.44      -10.71     43.92 o
  -6   7   5       16.64       18.54     37.38 o
  -5   7   5       28.22       31.54     29.72 o
  -4   7   5      676.75      752.02     47.15 o
  -3   7   5     2451.48     2368.76     74.11 o
  -2   7   5      600.07      547.70     42.99 o
  -1   7   5     1909.25     1977.02     65.42 o
   0   7   5        4.03        4.18     38.07 o
   1   7   5       61.63       51.97     35.79 o
   2   7   5      260.61      256.90     40.04 o
   3   7   5       74.32       70.82     28.83 o
   4   7   5      896.46      876.30     36.11 o
   5   7   5      119.99      132.33     30.36 o
   6   7   5      484.73      475.81     57.22 o
   7   7   5      464.21      480.75     58.43 o
   8   7   5      394.36      355.15     54.40 o
   9   7   5       88.74      103.03     43.61 o
  10   7   5        4.05       32.90     40.65 o
  -8   8   5       42.55       32.07     47.49 o
  -7   8   5      189.64      175.83     50.45 o
  -6   8   5      232.58      349.75     58.58 o
  -5   8   5      205.30      191.54     38.49 o
  -4   8   5      109.59      118.14     33.94 o
  -3   8   5      427.67      400.68     40.70 o
  -2   8   5      164.61      153.43     32.22 o
  -1   8   5      108.27       99.85     36.33 o
   0   8   5     1966.48     2016.80     50.46 o
   1   8   5     1723.66     1742.84     86.32 o
   2   8   5     3274.96     3347.62     89.93 o
   3   8   5     1314.56     1354.95     56.50 o
   4   8   5      172.34      167.19     24.09 o
   5   8   5      207.43      172.85     32.37 o
   6   8   5      135.66      147.18     50.15 o
   7   8   5        0.15       -6.53     42.85 o
   8   8   5       12.95       37.99     42.78 o
   9   8   5      275.81      306.29     54.25 o
  10   8   5       87.94      103.72     46.27 o
  -8   9   5        0.07      -18.01     49.77 o
  -7   9   5        8.72      -14.28     47.26 o
  -6   9   5        1.44       -0.15     46.73 o
  -5   9   5       72.29       93.73     36.31 o
  -4   9   5      642.77      622.99     49.57 o
  -3   9   5      678.88      674.16     49.83 o
  -2   9   5     2932.43     3002.03    119.98 o
  -1   9   5      436.80      486.37     72.26 o
   0   9   5      151.10      154.63     18.71 o
   1   9   5      459.89      460.83     35.62 o
   2   9   5       25.35       26.05     23.00 o
   3   9   5      104.87      123.01     32.74 o
   4   9   5      282.50      275.20     36.63 o
   5   9   5     2165.58     2154.26    159.00 o
   6   9   5      196.23      212.37     51.36 o
   7   9   5        2.46       20.29     45.67 o
   8   9   5      118.20      125.68     49.16 o
   9   9   5       19.18        9.80     44.07 o
  10   9   5        2.73       12.36     37.55 o
  -7  10   5       48.90       43.46     51.21 o
  -6  10   5      333.39      362.82     62.38 o
  -5  10   5      382.91      370.67     47.32 o
  -4  10   5       59.08       88.56     37.75 o
  -3  10   5        3.06       14.42     33.37 o
  -2  10   5      240.77      246.17     39.01 o
  -1  10   5        1.26        4.48     56.68 o
   0  10   5     1376.63     1280.42     58.20 o
   1  10   5      565.11      522.17     35.23 o
   2  10   5      708.07      762.77     45.80 o
   3  10   5       28.44       37.24     34.46 o
   4  10   5      202.88      185.38     37.99 o
   5  10   5       47.81       33.16     35.27 o
   6  10   5        1.50       11.93     47.11 o
   7  10   5      312.65      302.98     45.70 o
   8  10   5       58.20       91.96     38.68 o
   9  10   5      172.72      186.08     55.81 o
  10  10   5        1.55      -17.55     61.47 o
  -7  11   5       32.83       35.64     55.39 o
  -6  11   5      182.22      236.92     58.20 o
  -5  11   5      153.58      154.47     42.66 o
  -4  11   5      147.28      178.67     39.97 o
  -3  11   5      263.93      288.19     43.77 o
  -2  11   5      424.64      569.28     57.03 o
  -1  11   5     1491.78     1457.14    107.36 o
   0  11   5      841.76      839.88     28.36 o
   1  11   5      623.87      576.73     36.72 o
   2  11   5      897.51      886.12     48.70 o
   3  11   5      146.51      181.19     37.73 o
   4  11   5      333.85      359.38     44.60 o
   5  11   5      309.14      301.72     43.60 o
   6  11   5      887.24      848.39     57.22 o
   7  11   5      261.70      287.78     44.72 o
   8  11   5       43.37       57.00     38.96 o
   9  11   5       11.04       25.30     38.96 o
  -6  12   5       67.37       56.15     50.30 o
  -5  12   5      236.05      251.08     49.16 o
  -4  12   5       24.32       32.22     40.10 o
  -3  12   5        1.48       12.12     40.01 o
  -2  12   5      214.04      207.56     42.01 o
  -1  12   5      652.72      667.90     93.76 o
   0  12   5      842.11      834.78     26.07 o
   1  12   5      712.30      681.85     38.45 o
   2  12   5     1456.36     1459.99     79.55 o
   3  12   5      793.06      773.98     51.74 o
   4  12   5      167.02      200.12     40.14 o
   5  12   5        0.45       -7.71     39.54 o
   6  12   5       58.28       65.37     39.57 o
   7  12   5       87.43      135.66     44.61 o
   8  12   5       23.58       35.40     41.84 o
   9  12   5      147.64      156.57     43.64 o
  -5  13   5      322.88      357.73     67.93 o
  -4  13   5      246.66      287.25     52.84 o
  -3  13   5      231.82      172.70     43.24 o
  -2  13   5      244.99      200.66     44.79 o
  -1  13   5      374.35      342.53     73.48 o
   0  13   5      129.18       90.34     58.20 o
   1  13   5       70.03       72.69     24.26 o
   2  13   5      144.14      125.20     32.41 o
   3  13   5       95.29       94.45     36.92 o
   4  13   5      604.31      616.61     53.99 o
   5  13   5      173.81      178.84     43.08 o
   6  13   5       54.55       50.07     40.49 o
   7  13   5       33.47       37.40     40.40 o
   8  13   5        1.75        0.98     43.96 o
   9  13   5        0.27       11.65     40.17 o
  -4  14   5        0.02       32.45     55.09 o
  -3  14   5       33.46       40.49     46.89 o
  -2  14   5      504.45      482.24     59.00 o
  -1  14   5      621.65      647.15    102.50 o
   0  14   5      256.85      284.71     81.53 o
   1  14   5      443.07      490.25     83.20 o
   2  14   5       13.27       19.76     28.35 o
   3  14   5      106.81      105.96     34.49 o
   4  14   5      119.48       91.60     40.29 o
   5  14   5       12.43       22.93     41.48 o
   6  14   5       67.52       90.44     44.01 o
   7  14   5       29.45        4.95     45.41 o
   8  14   5       25.43       30.88     42.47 o
  -4  15   5       69.60       85.25     53.34 o
  -3  15   5      115.09      154.70     59.12 o
  -2  15   5       41.07       75.33     45.03 o
  -1  15   5       78.11        7.22     70.89 o
   0  15   5       11.78       19.53     76.74 o
   1  15   5        0.17        6.00     63.98 o
   2  15   5      171.46      151.36     68.01 o
   3  15   5      330.31      316.17     42.51 o
   4  15   5      297.91      331.05     45.21 o
   5  15   5      183.12      182.91     44.16 o
   6  15   5       86.05       83.12     44.81 o
   7  15   5       43.50       24.85     46.00 o
   8  15   5        8.63       11.92     45.96 o
  -2  16   5      143.86      105.39     61.17 o
  -1  16   5       72.09       54.86     57.06 o
   0  16   5      102.16      106.15     78.26 o
   1  16   5       81.45      101.59     80.47 o
   2  16   5        9.73       13.22     72.79 o
   3  16   5       30.18       41.11     76.29 o
   4  16   5        6.00       25.76     66.71 o
   5  16   5       57.34       64.87     48.29 o
   6  16   5       21.30        0.05     42.95 o
   7  16   5       19.76        4.19     44.54 o
   8  16   5       26.38       50.68     64.21 o
   3  17   5      136.32      134.04     85.10 o
   4  17   5       35.96       26.90     73.86 o
   5  17   5       31.50       67.02     74.92 o
   6  17   5       56.07       79.47     43.68 o
   7  17   5       10.78        4.09     46.17 o
  -4 -17   6        0.42        7.60     61.47 o
  -3 -17   6       10.38       10.03     56.53 o
  -2 -17   6        8.22       10.94     51.14 o
  -5 -16   6        2.49       12.16     59.19 o
  -4 -16   6       54.32       83.89     65.12 o
  -3 -16   6      123.01      198.24     65.19 o
  -2 -16   6      112.82      122.56     57.44 o
  -1 -16   6       92.64       62.46     49.85 o
   0 -16   6       54.79       74.08     49.09 o
  -6 -15   6       78.35       88.37     69.90 o
  -5 -15   6      187.67      144.44     60.41 o
  -4 -15   6       98.87      114.05     61.01 o
  -3 -15   6       13.62       11.17     57.44 o
  -2 -15   6      199.90      155.31     57.29 o
  -1 -15   6        3.41       19.22     49.31 o
   0 -15   6       25.58       -7.52     48.33 o
   1 -15   6       73.25      142.47     71.04 o
  -7 -14   6       39.29       44.22     60.48 o
  -6 -14   6        0.45      -11.25     65.95 o
  -5 -14   6      120.44      127.27     56.46 o
  -4 -14   6        7.58       21.43     53.64 o
  -3 -14   6      332.79      329.69     64.97 o
  -2 -14   6      103.23      120.05     51.90 o
  -1 -14   6       12.32        8.81     49.01 o
   0 -14   6        5.86       32.67     47.57 o
   1 -14   6       10.47       -2.67     36.78 o
   2 -14   6      128.68       85.56     65.65 o
  -7 -13   6      141.51      115.88     64.59 o
  -6 -13   6       35.66       17.78     63.14 o
  -5 -13   6       10.04       39.36     49.85 o
  -4 -13   6       51.61       85.18     54.94 o
  -3 -13   6       45.12       32.67     51.59 o
  -2 -13   6       68.32       76.52     48.17 o
  -1 -13   6       59.34       66.94     45.44 o
   0 -13   6      652.66      721.84     74.31 o
   1 -13   6      416.37      469.28     46.67 o
   2 -13   6       29.62       36.09     60.48 o
   3 -13   6      135.85      166.63     68.23 o
  -8 -12   6       40.10       37.92     70.74 o
  -7 -12   6       65.12       47.72     68.99 o
  -6 -12   6      118.68      135.40     57.14 o
  -5 -12   6      683.71      734.84     84.95 o
  -4 -12   6      781.36      700.72     50.02 o
  -3 -12   6      223.33      240.03     63.52 o
  -2 -12   6       28.82       77.73     53.04 o
  -1 -12   6      287.45      304.62     58.58 o
   0 -12   6       65.86       48.40     41.64 o
   1 -12   6       71.80       61.10     35.35 o
   2 -12   6      189.50      137.53     64.43 o
   3 -12   6      340.34      363.28     74.69 o
   4 -12   6       10.82       21.96     58.81 o
  -9 -11   6       54.56       34.27     56.23 o
  -8 -11   6      202.60      191.78     65.65 o
  -7 -11   6      287.97      295.80     71.27 o
  -6 -11   6       39.88       83.51     62.76 o
  -5 -11   6      138.18      141.99     31.41 o
  -4 -11   6      134.16      124.26     33.60 o
  -3 -11   6      247.37      234.48     39.82 o
  -2 -11   6      216.06      207.21     56.08 o
  -1 -11   6      739.91      706.34     70.89 o
   0 -11   6      440.78      412.14     58.66 o
   1 -11   6       46.38       72.30     32.73 o
   2 -11   6      504.46      498.38     73.70 o
   3 -11   6       21.64       -2.36     57.75 o
   4 -11   6       19.74       27.81     53.11 o
   5 -11   6       20.57        7.60     66.94 o
  -9 -10   6        0.01       10.87     68.92 o
  -8 -10   6       31.32       65.42     65.50 o
  -7 -10   6      180.75      144.82     66.56 o
  -6 -10   6      760.16      797.90     87.46 o
  -5 -10   6      300.22      279.69     31.87 o
  -4 -10   6      280.29      298.94     34.67 o
  -3 -10   6      786.36      766.88     47.84 o
  -2 -10   6      229.25      261.68     38.90 o
  -1 -10   6        8.50        8.51     49.09 o
   0 -10   6       33.96       28.87     44.60 o
   1 -10   6      178.16      183.97     37.42 o
   2 -10   6      262.12      288.89     63.60 o
   3 -10   6      128.39      163.59     58.05 o
   4 -10   6      460.08      460.16     76.74 o
   5 -10   6      301.07      344.36     73.25 o
   6 -10   6      116.36       92.62     68.77 o
  -9  -9   6      277.58      276.88     79.86 o
  -8  -9   6      134.90      151.36     69.30 o
  -7  -9   6      273.25      193.99     56.15 o
  -6  -9   6        0.82        7.21     14.47 o
  -5  -9   6       16.13       18.46     22.97 o
  -4  -9   6      134.28      139.37     30.34 o
  -3  -9   6      307.14      340.65     37.89 o
  -2  -9   6     1278.03     1253.98     55.44 o
  -1  -9   6      742.02      705.75     38.67 o
   0  -9   6     1153.28     1150.82     53.73 o
   1  -9   6      353.54      387.72     32.30 o
   2  -9   6      562.49      500.39     42.14 o
   3  -9   6       15.11       43.69     54.25 o
   4  -9   6       15.44       35.26     57.29 o
   5  -9   6      104.12      121.35     58.20 o
   6  -9   6      151.07      161.69     70.44 o
   7  -9   6       35.30       57.37     71.58 o
 -10  -8   6        2.14       -2.43     68.84 o
  -9  -8   6       10.66       -9.88     65.27 o
  -8  -8   6      159.00      133.12     65.73 o
  -7  -8   6      612.34      627.85     81.61 o
  -6  -8   6     1452.21     1369.61     93.84 o
  -5  -8   6      553.61      552.69     31.43 o
  -4  -8   6      180.01      178.86     29.13 o
  -3  -8   6     1136.86     1116.06     50.12 o
  -2  -8   6      103.15      115.50     25.46 o
  -1  -8   6       11.35       12.02     25.13 o
   0  -8   6      568.00      536.94     33.26 o
   1  -8   6      106.41      123.72     25.17 o
   2  -8   6      351.26      277.93     37.79 o
   3  -8   6       75.73       83.46     31.37 o
   4  -8   6      688.42      766.52     80.62 o
   5  -8   6      205.13      207.89     64.28 o
   6  -8   6      120.59      138.44     62.00 o
   7  -8   6       30.23       28.27     66.71 o
 -10  -7   6       61.46      112.53     68.77 o
  -9  -7   6      113.72       94.22     62.38 o
  -8  -7   6      110.51      133.12     63.22 o
  -7  -7   6       28.68       68.01     56.00 o
  -6  -7   6       31.15       52.69     30.17 o
  -5  -7   6     1024.75     1029.35     32.65 o
  -4  -7   6       23.16       13.72     22.47 o
  -3  -7   6      409.90      413.10     30.08 o
  -2  -7   6     1949.98     2002.31     50.53 o
  -1  -7   6     1021.29     1075.68     38.99 o
   0  -7   6      231.73      254.16     27.24 o
   1  -7   6      724.92      696.62     31.45 o
   2  -7   6      264.29      271.70     33.86 o
   3  -7   6      121.21      134.02     36.97 o
   4  -7   6       13.40       18.08     49.09 o
   5  -7   6      258.25      209.41     50.45 o
   6  -7   6       25.69       15.42     56.15 o
   7  -7   6       65.40       84.27     58.89 o
   8  -7   6      173.17      196.11     68.39 o
 -10  -6   6       17.05       20.29     53.19 o
  -9  -6   6      179.22      140.19     57.22 o
  -8  -6   6       46.36       37.00     59.34 o
  -7  -6   6       37.07       39.36     51.82 o
  -6  -6   6      209.44      208.25     33.10 o
  -5  -6   6     1148.81     1122.28     35.98 o
  -4  -6   6      802.58      861.86     35.65 o
  -3  -6   6       54.50       43.24     22.67 o
  -2  -6   6      104.93      103.04     27.01 o
  -1  -6   6        9.21        9.49     28.24 o
   0  -6   6      757.07      792.72     41.13 o
   1  -6   6      258.75      255.04     25.40 o
   2  -6   6     1730.83     1669.83     59.06 o
   3  -6   6     2055.10     2067.39     65.96 o
   4  -6   6      382.56      350.51     37.56 o
   5  -6   6       25.65       19.60     40.58 o
   6  -6   6      125.11       98.47     56.23 o
   7  -6   6       30.88       37.16     46.96 o
   8  -6   6        1.45       32.14     68.39 o
 -11  -5   6      107.42       76.67     60.86 o
 -10  -5   6       13.89       31.38     60.48 o
  -9  -5   6      158.01      178.41     67.02 o
  -8  -5   6      169.92      163.97     53.26 o
  -7  -5   6        0.54        0.04     26.82 o
  -6  -5   6       25.44       28.52     26.70 o
  -5  -5   6      537.01      504.32     33.40 o
  -4  -5   6     1779.12     1925.30     67.31 o
  -3  -5   6     1252.60     1170.62     64.17 o
  -2  -5   6     2413.25     2420.69     89.05 o
  -1  -5   6      965.07     1002.15     61.09 o
   0  -5   6      143.89      144.30     28.47 o
   1  -5   6      665.57      657.47     30.70 o
   2  -5   6       90.32       98.22     24.57 o
   3  -5   6      152.45      140.17     31.31 o
   4  -5   6       23.54       20.37     26.37 o
   5  -5   6      590.72      528.47     70.36 o
   6  -5   6      219.30      207.28     62.31 o
   7  -5   6      396.23      385.85     70.06 o
   8  -5   6       16.66        2.05     64.36 o
   9  -5   6       22.86       25.91     67.02 o
 -11  -4   6        0.66       -6.38     57.52 o
 -10  -4   6        4.59       66.03     56.91 o
  -9  -4   6      286.59      319.36     64.51 o
  -8  -4   6      244.00      333.87     66.87 o
  -7  -4   6      291.71      346.58     43.54 o
  -6  -4   6      290.63      284.23     33.84 o
  -5  -4   6      751.75      808.39     35.34 o
  -4  -4   6      338.34      324.45     12.59 o
  -3  -4   6     1164.20     1335.64     71.80 o
  -2  -4   6       17.02       19.38     35.79 o
  -1  -4   6     3950.47     4302.73    111.09 o
   0  -4   6     1058.90      971.22     59.19 o
   1  -4   6      964.49      967.87     34.07 o
   2  -4   6     2560.48     2830.52     66.43 o
   3  -4   6     1208.68     1306.95     49.94 o
   4  -4   6      672.95      724.90     35.60 o
   5  -4   6       50.26       79.26     31.37 o
   6  -4   6       57.47       52.66     52.05 o
   7  -4   6        2.27        2.89     53.80 o
   8  -4   6       52.28       51.52     55.62 o
   9  -4   6       39.44       56.76     59.12 o
 -11  -3   6       52.17       39.44     53.80 o
 -10  -3   6      123.06      148.85     58.66 o
  -9  -3   6       91.18      125.83     51.97 o
  -8  -3   6        0.10       31.46     50.30 o
  -7  -3   6      567.46      462.01     68.16 o
  -6  -3   6        3.70       11.15     24.83 o
  -5  -3   6      187.97      226.34     24.62 o
  -4  -3   6     1430.97     1361.93     30.47 o
  -3  -3   6     1204.04     1112.40     61.77 o
  -2  -3   6     2955.16     3026.28     92.32 o
  -1  -3   6     2838.40     2695.67     85.63 o
   0  -3   6     3684.51     3837.61     63.48 o
   1  -3   6      110.51      111.24     23.91 o
   2  -3   6     2212.99     2372.55     58.83 o
   3  -3   6     1351.93     1343.52     40.92 o
   4  -3   6     1369.59     1306.89     42.80 o
   5  -3   6      806.37      910.11     49.52 o
   6  -3   6      761.49      725.34     76.90 o
   7  -3   6     1305.78     1402.96    101.36 o
   8  -3   6       94.35      133.20     63.98 o
   9  -3   6       26.81       47.26     53.64 o
 -11  -2   6        9.00      -19.45     50.23 o
 -10  -2   6        0.23        0.46     48.48 o
  -9  -2   6      256.18      289.73     61.32 o
  -8  -2   6      303.06      324.53     59.50 o
  -7  -2   6     2399.40     2272.84    111.16 o
  -6  -2   6     1312.51     1293.11     50.75 o
  -5  -2   6      565.55      544.33     29.06 o
  -4  -2   6       30.53       11.81     10.82 o
  -3  -2   6      269.29      334.85     17.58 o
  -2  -2   6        1.48       -4.10     27.05 o
  -1  -2   6     1752.47     1687.60     68.77 o
   0  -2   6     8991.82     8847.88    187.26 o
   1  -2   6     3837.45     3771.85    160.90 o
   2  -2   6     6736.61     6805.06     98.35 o
   3  -2   6      517.60      509.90     26.57 o
   4  -2   6      324.65      364.41     32.35 o
   5  -2   6       75.06       70.09     29.81 o
   6  -2   6       82.33       52.66     50.91 o
   7  -2   6      859.50      892.73     78.42 o
   8  -2   6       40.21       59.57     57.44 o
   9  -2   6      184.69      214.58     65.42 o
  10  -2   6       70.77       78.11     56.30 o
 -10  -1   6      131.17      152.27     53.04 o
  -9  -1   6        4.54        1.06     43.23 o
  -8  -1   6       16.54       30.17     42.09 o
  -7  -1   6       18.59        4.77     25.27 o
  -6  -1   6       27.16       23.38     23.24 o
  -5  -1   6      506.21      538.89     20.56 o
  -4  -1   6     5487.33     5541.17     54.16 o
  -3  -1   6     5228.54     5498.99     46.78 o
  -2  -1   6     4126.32     4223.41     37.83 o
  -1  -1   6     3838.88     3727.46     90.57 o
   0  -1   6       72.76       83.08     17.17 o
   1  -1   6      426.45      399.73     19.16 o
   2  -1   6      654.73      650.59     26.32 o
   3  -1   6     1656.47     1615.75     48.92 o
   4  -1   6     2364.28     2481.65     65.60 o
   5  -1   6      365.47      398.51     37.68 o
   6  -1   6      332.66      328.55     62.38 o
   7  -1   6       41.26       63.52     54.33 o
   8  -1   6       79.81      164.28     62.08 o
   9  -1   6       61.12       46.65     59.34 o
  10  -1   6        6.88      -23.40     64.81 o
 -10   0   6      136.92      120.05     49.77 o
  -9   0   6      173.99      155.08     48.25 o
  -8   0   6      159.68      152.88     44.30 o
  -7   0   6      775.19      765.54     23.00 o
  -6   0   6      106.96      123.25     15.00 o
  -5   0   6     1039.24     1045.46     25.28 o
  -4   0   6      262.01      271.58     17.04 o
  -3   0   6        7.73        9.70     10.97 o
  -2   0   6      882.02      858.39     16.16 o
  -1   0   6     1124.39     1096.37     29.63 o
   0   0   6     6939.20     6864.85     86.93 o
   1   0   6     1406.05     1317.80     27.04 o
   2   0   6     1742.33     1706.70     35.28 o
   3   0   6      151.87      235.27     26.35 o
   4   0   6      423.78      398.48     33.90 o
   5   0   6       10.87       15.55     26.67 o
   6   0   6      185.83      159.41     50.38 o
   7   0   6      600.98      587.81     72.11 o
   8   0   6      355.53      309.41     67.17 o
   9   0   6      109.74      142.93     58.36 o
  10   0   6        8.42       21.35     66.94 o
 -10   1   6       31.80        0.38     47.11 o
  -9   1   6        2.29       -6.96     27.21 o
  -8   1   6      183.61      140.31     30.48 o
  -7   1   6      901.02      884.04     27.58 o
  -6   1   6     1662.07     1586.13     43.69 o
  -5   1   6      781.15      815.67     23.14 o
  -4   1   6     1787.04     1793.58     24.76 o
  -3   1   6     1543.13     1529.25     20.23 o
  -2   1   6     4251.51     4310.32     54.21 o
  -1   1   6     1082.63     1172.79     29.72 o
   0   1   6        5.87       16.01      7.09 o
   1   1   6      440.32      444.11     17.14 o
   2   1   6       42.40       23.86     17.03 o
   3   1   6     3274.53     3289.07     67.85 o
   4   1   6     2361.98     2286.54     74.77 o
   5   1   6      224.94      248.40     30.88 o
   6   1   6      210.60      245.81     55.62 o
   7   1   6        0.48       31.61     45.06 o
   8   1   6       21.40        7.14     47.95 o
   9   1   6       27.80       -1.67     57.67 o
  10   1   6        0.26      -12.16     65.88 o
 -10   2   6      162.06      151.44     50.38 o
  -9   2   6      196.61      245.88     50.76 o
  -8   2   6      227.13      226.79     32.06 o
  -7   2   6      315.62      296.97     20.34 o
  -6   2   6      250.76      239.76     21.13 o
  -5   2   6      545.38      550.40     19.26 o
  -4   2   6     1874.92     1905.11     26.13 o
  -3   2   6     1844.17     1757.66     25.71 o
  -2   2   6     3037.08     2970.87     27.84 o
  -1   2   6     2694.80     2635.54     35.95 o
   0   2   6     6085.09     6087.68     52.63 o
   1   2   6     2960.30     2827.00     46.92 o
   2   2   6     2086.73     2140.48     67.63 o
   3   2   6       10.88        8.48     21.59 o
   4   2   6       17.02        0.85     22.35 o
   5   2   6      271.85      293.09     34.71 o
   6   2   6       16.50       25.00     40.12 o
   7   2   6        3.48       23.55     43.39 o
   8   2   6       24.04       26.97     52.35 o
   9   2   6       78.32       91.18     50.07 o
  10   2   6       14.74        6.99     57.14 o
  -9   3   6        3.93       -6.99     44.53 o
  -8   3   6       73.62       66.21     25.69 o
  -7   3   6      396.46      365.08     25.89 o
  -6   3   6      744.27      761.04     27.35 o
  -5   3   6      829.79      890.85     36.18 o
  -4   3   6      676.59      657.86     22.08 o
  -3   3   6      554.42      579.96     17.32 o
  -2   3   6      716.85      715.87     16.70 o
  -1   3   6      949.58     1042.52     19.88 o
   0   3   6      172.44      158.86     12.06 o
   1   3   6      564.81      590.24     30.62 o
   2   3   6      581.79      496.10     35.56 o
   3   3   6     2393.49     2434.01     87.08 o
   4   3   6      389.91      338.54     31.08 o
   5   3   6     1635.35     1538.16     66.98 o
   6   3   6     1084.17     1067.72     78.42 o
   7   3   6        0.22        8.43     46.12 o
   8   3   6        9.84       16.94     54.71 o
   9   3   6      115.00       94.98     58.05 o
  10   3   6       46.70       37.85     36.23 o
  -9   4   6      129.87      244.36     53.42 o
  -8   4   6      140.33      156.22     47.34 o
  -7   4   6       11.81        6.45     20.47 o
  -6   4   6      105.50       97.92     15.82 o
  -5   4   6      393.08      400.16     29.15 o
  -4   4   6     1720.10     1685.74     31.35 o
  -3   4   6      143.77      150.95     11.22 o
  -2   4   6     2945.20     3111.71     42.77 o
  -1   4   6     4050.60     3979.32     50.91 o
   0   4   6     2132.55     2294.53     42.24 o
   1   4   6     5998.16     6123.33    149.38 o
   2   4   6     4074.89     3999.78     86.55 o
   3   4   6      309.17      347.63     40.96 o
   4   4   6      705.85      694.25     40.76 o
   5   4   6      599.67      597.82     39.33 o
   6   4   6      100.66       91.40     31.70 o
   7   4   6      641.73      648.46     53.72 o
   8   4   6      519.21      553.61     46.58 o
   9   4   6      401.02      434.51     46.09 o
  10   4   6       92.57       71.95     37.12 o
  -9   5   6        0.13        4.79     43.08 o
  -8   5   6       64.20       79.86     45.51 o
  -7   5   6      204.08      208.04     47.19 o
  -6   5   6      927.58      885.74     38.18 o
  -5   5   6     1841.92     1837.84     50.48 o
  -4   5   6     1294.86     1274.25     26.59 o
  -3   5   6      656.27      676.77     30.58 o
  -2   5   6      266.78      223.19     13.43 o
  -1   5   6        6.66       27.57     13.39 o
   0   5   6      255.85      237.29     19.97 o
   1   5   6     3126.44     3221.02     99.84 o
   2   5   6      889.45      864.67     35.92 o
   3   5   6     2831.84     3043.15     89.28 o
   4   5   6     2718.99     2715.66     67.91 o
   5   5   6     2035.43     2030.11     63.12 o
   6   5   6      820.07      721.77     64.51 o
   7   5   6      294.04      251.81     51.74 o
   8   5   6       60.02       34.72     45.74 o
   9   5   6       25.58       17.55     44.22 o
  10   5   6       33.54       26.44     45.97 o
  -8   6   6      294.99      316.70     59.12 o
  -7   6   6       56.13       64.59     42.63 o
  -6   6   6       29.15       37.62     30.11 o
  -5   6   6        0.36       -1.87     27.63 o
  -4   6   6        2.50       -1.34     30.09 o
  -3   6   6      819.63      837.88     35.50 o
  -2   6   6     1603.63     1602.96     42.62 o
  -1   6   6       89.94       71.14     12.57 o
   0   6   6      334.67      396.36     22.45 o
   1   6   6       67.58       61.70     36.09 o
   2   6   6      983.55     1058.60     65.27 o
   3   6   6      828.42      830.02     40.04 o
   4   6   6      108.70      102.69     27.58 o
   5   6   6      484.33      508.43     39.65 o
   6   6   6      695.46      772.53     69.22 o
   7   6   6     1742.55     1756.89     93.54 o
   8   6   6      175.73      182.74     50.68 o
   9   6   6       85.98       84.42     47.72 o
  10   6   6       50.38       43.31     46.73 o
  -8   7   6       46.30       80.62     44.37 o
  -7   7   6      294.22      267.84     53.19 o
  -6   7   6      272.24      280.87     39.98 o
  -5   7   6      138.21      177.41     35.23 o
  -4   7   6       28.46       47.19     28.43 o
  -3   7   6        1.35       22.95     57.06 o
  -2   7   6      387.00      311.42     38.45 o
  -1   7   6       23.81       26.74      8.36 o
   0   7   6     1076.10     1151.50     85.56 o
   1   7   6     1582.23     1564.66     79.55 o
   2   7   6     1386.57     1419.22     77.12 o
   3   7   6     2375.87     2366.18     54.53 o
   4   7   6      953.36      979.51     49.69 o
   5   7   6      250.19      233.07     32.44 o
   6   7   6      129.92      138.59     46.88 o
   7   7   6      296.21      258.19     53.11 o
   8   7   6      216.74      192.69     50.53 o
   9   7   6      256.58      299.76     56.76 o
  10   7   6       81.68      113.29     48.40 o
  -8   8   6        5.99       -6.23     45.89 o
  -7   8   6        4.61       15.50     44.98 o
  -6   8   6       37.19       32.47     34.57 o
  -5   8   6      141.34      145.54     35.21 o
  -4   8   6      938.61      885.30     82.40 o
  -3   8   6      742.20      770.43     46.70 o
  -2   8   6     2825.20     2847.56    124.99 o
  -1   8   6      409.15      426.42     63.90 o
   0   8   6     1315.19     1236.34     57.25 o
   1   8   6       13.88       -5.93     29.00 o
   2   8   6        9.11        3.28     26.80 o
   3   8   6        0.21        7.88     31.43 o
   4   8   6      315.40      327.75     28.80 o
   5   8   6     1951.00     1990.85    100.37 o
   6   8   6      208.60      226.43     53.72 o
   7   8   6      373.25      379.39     59.72 o
   8   8   6      177.83      177.35     53.49 o
   9   8   6       29.53        0.38     48.02 o
  10   8   6        0.71      -14.28     47.72 o
  -7   9   6      111.35      129.25     50.61 o
  -6   9   6      285.59      274.04     44.16 o
  -5   9   6      248.31      253.98     39.92 o
  -4   9   6      118.16      100.69     38.94 o
  -3   9   6        8.20       17.45     30.93 o
  -2   9   6      836.01      807.40     49.87 o
  -1   9   6      181.78      217.24     70.97 o
   0   9   6      324.23      332.64     23.37 o
   1   9   6      470.06      419.22     34.10 o
   2   9   6     1107.87     1185.80     81.99 o
   3   9   6      644.35      718.12     74.39 o
   4   9   6      170.70      189.54     33.28 o
   5   9   6       34.17       40.20     45.89 o
   6   9   6       59.63       63.14     51.14 o
   7   9   6      131.36      113.22     49.31 o
   8   9   6      277.02      300.14     60.10 o
   9   9   6       80.44      112.91     52.88 o
  10   9   6       61.11       72.11     47.87 o
  -7  10   6        0.30       15.20     47.03 o
  -6  10   6       81.49       67.47     39.85 o
  -5  10   6       81.68       76.75     38.86 o
  -4  10   6      522.80      522.58     51.21 o
  -3  10   6      498.31      504.25     46.26 o
  -2  10   6      445.28      428.22     43.40 o
  -1  10   6     1282.01     1341.49     99.77 o
   0  10   6       95.04       95.94     16.86 o
   1  10   6      103.09       76.39     26.54 o
   2  10   6       14.96       14.02     30.57 o
   3  10   6      902.69      952.99     87.00 o
   4  10   6      717.23      635.45     69.07 o
   5  10   6      496.67      442.00     66.11 o
   6  10   6      942.06      872.75     76.59 o
   7  10   6      248.32      228.71     57.67 o
   8  10   6      203.37      149.31     54.02 o
   9  10   6        9.28        1.82     49.77 o
  10  10   6       49.45       33.24     41.18 o
  -6  11   6      114.21      100.75     49.62 o
  -5  11   6      242.07      293.26     44.82 o
  -4  11   6      145.18      191.13     42.81 o
  -3  11   6       40.12       41.58     33.47 o
  -2  11   6        3.05       13.91     33.04 o
  -1  11   6      507.75      484.62     76.44 o
   0  11   6     1339.06     1284.80     22.76 o
   1  11   6      743.04      780.68     53.34 o
   2  11   6     1801.03     1725.19     63.09 o
   3  11   6      559.17      551.10     46.15 o
   4  11   6      162.11      141.62     39.56 o
   5  11   6      121.71      112.10     37.52 o
   6  11   6      147.86      134.67     42.16 o
   7  11   6       31.99       48.89     39.98 o
   8  11   6       22.98       30.00     42.32 o
   9  11   6      141.31      189.53     46.66 o
  -6  12   6       32.24       20.97     51.44 o
  -5  12   6      194.86      212.26     47.55 o
  -4  12   6      201.78      233.66     45.35 o
  -3  12   6      178.63      265.07     44.48 o
  -2  12   6      154.35      145.98     40.64 o
  -1  12   6      404.40      397.70     81.15 o
   0  12   6      273.15      269.59     77.35 o
   1  12   6        0.78       -2.78     22.32 o
   2  12   6      111.60      109.01     34.10 o
   3  12   6      206.27      203.25     37.84 o
   4  12   6       41.63       46.16     35.53 o
   5  12   6      250.51      307.18     46.31 o
   6  12   6       69.33       80.01     42.85 o
   7  12   6       53.04       49.75     41.35 o
   8  12   6       38.66       51.51     41.73 o
   9  12   6        3.57       -7.78     42.18 o
  -5  13   6        9.33        5.01     45.82 o
  -4  13   6       36.73       24.91     42.69 o
  -3  13   6       67.21       94.20     42.27 o
  -2  13   6        0.90        9.57     38.55 o
  -1  13   6      111.09      163.36     80.92 o
   0  13   6      242.89      333.64     82.37 o
   1  13   6      409.94      458.32     33.02 o
   2  13   6       35.69       65.97     28.09 o
   3  13   6      125.08      124.05     35.87 o
   4  13   6      129.77      122.37     39.51 o
   5  13   6        2.08        7.42     40.56 o
   6  13   6       51.09       40.29     41.70 o
   7  13   6       51.00       35.82     43.01 o
   8  13   6      107.02       91.72     44.64 o
   9  13   6       40.19       41.03     45.35 o
  -4  14   6      126.12      145.74     55.01 o
  -3  14   6      140.73      189.96     48.54 o
  -2  14   6      328.75      383.10     52.94 o
  -1  14   6       66.88       34.65     66.64 o
   0  14   6       93.82       73.93     73.86 o
   1  14   6      255.72      259.79     81.30 o
   2  14   6       79.95       93.89     30.18 o
   3  14   6      209.30      233.51     39.79 o
   4  14   6       92.11       99.55     40.14 o
   5  14   6      282.65      358.87     51.06 o
   6  14   6       32.78       44.26     43.00 o
   7  14   6       54.66       64.06     44.34 o
   8  14   6        0.13      -13.91     47.15 o
   9  14   6        6.53       10.79     58.05 o
  -3  15   6       18.12      -10.71     54.71 o
  -2  15   6      228.70      216.63     59.65 o
  -1  15   6      312.16      322.70     94.60 o
   0  15   6      232.96      266.47     77.50 o
   1  15   6      223.55      294.44     90.04 o
   2  15   6       12.38       12.39     76.14 o
   3  15   6       20.19       23.63     75.68 o
   4  15   6       10.98        7.10     37.36 o
   5  15   6       92.54       85.72     42.46 o
   6  15   6       10.86       -5.67     45.77 o
   7  15   6       32.48       45.49     44.90 o
   8  15   6       16.10       37.42     43.79 o
  -2  16   6        8.26       -9.50     53.80 o
  -1  16   6        0.61       41.34     55.39 o
   1  16   6       65.26       55.54     82.44 o
   2  16   6      137.88      154.78     89.81 o
   3  16   6      202.98      255.91     83.96 o
   4  16   6      224.02      185.10     83.05 o
   5  16   6      131.42      150.25     45.46 o
   6  16   6       27.18       33.65     42.65 o
   7  16   6        0.23        9.61     45.44 o
   8  16   6        3.93       23.25     65.12 o
   7  17   6       73.94       50.15     60.63 o
  -3 -17   7       47.41       32.52     57.22 o
  -2 -17   7       72.26       65.42     57.82 o
  -1 -17   7      105.46       67.70     53.95 o
  -4 -16   7        5.67        0.99     57.60 o
  -3 -16   7        0.76      -16.64     56.76 o
  -2 -16   7        4.53       22.34     55.54 o
  -1 -16   7       19.26        4.26     54.48 o
   0 -16   7      103.21      125.53     56.30 o
  -5 -15   7       15.31       27.20     56.15 o
  -4 -15   7        3.47       35.03     53.26 o
  -3 -15   7      147.33      107.14     61.77 o
  -2 -15   7      299.34      273.24     65.12 o
  -1 -15   7       46.34       91.56     56.68 o
   0 -15   7        4.30       -9.07     37.80 o
  -6 -14   7       48.11      108.73     71.58 o
  -5 -14   7       39.52       12.16     53.49 o
  -4 -14   7       53.82       55.24     51.82 o
  -3 -14   7        4.09      -21.58     55.01 o
  -2 -14   7       35.82       39.13     58.05 o
  -1 -14   7       77.23       94.14     55.47 o
   0 -14   7       43.93       59.34     49.62 o
   1 -14   7      161.28      168.07     43.74 o
   2 -14   7       40.93       63.07     65.04 o
  -7 -13   7        3.51       21.81     69.53 o
  -6 -13   7       82.25      129.86     57.98 o
  -5 -13   7       33.44       16.72     59.95 o
  -4 -13   7      233.82      262.52     69.07 o
  -3 -13   7      137.93      129.25     54.33 o
  -2 -13   7       47.65       41.34     54.02 o
  -1 -13   7        1.83       19.15     46.65 o
   0 -13   7       98.88      117.70     51.14 o
   1 -13   7        9.13       13.15     35.95 o
   2 -13   7      102.11      116.86     65.73 o
   3 -13   7      252.50      281.52     77.20 o
  -8 -12   7       80.85      114.20     60.94 o
  -7 -12   7       84.16       87.46     59.95 o
  -6 -12   7       69.79       48.17     62.00 o
  -5 -12   7       95.64      110.33     63.90 o
  -4 -12   7        1.34      -10.18     62.00 o
  -3 -12   7       58.15       -1.90     56.84 o
  -2 -12   7      395.80      380.60     61.17 o
  -1 -12   7      187.22      137.61     55.85 o
   0 -12   7       17.55       47.49     46.05 o
   1 -12   7      220.73      256.38     43.08 o
   2 -12   7        5.99       -0.84     51.29 o
   3 -12   7       22.28       24.31     66.11 o
   4 -12   7       10.50       19.15     56.84 o
  -8 -11   7       21.22       51.36     68.61 o
  -7 -11   7       46.73       26.21     67.55 o
  -6 -11   7       57.28       85.86     55.47 o
  -5 -11   7      161.13      193.68     56.76 o
  -4 -11   7      932.59      860.05     50.88 o
  -3 -11   7      461.08      455.17     43.32 o
  -2 -11   7       78.78      102.43     55.70 o
  -1 -11   7       30.40       30.85     48.71 o
   0 -11   7      142.54      116.86     51.44 o
   1 -11   7        0.14        8.77     34.09 o
   2 -11   7      162.52      167.32     54.10 o
   3 -11   7      113.35       94.45     57.44 o
   4 -11   7      106.15      113.82     64.97 o
   5 -11   7       59.51       74.46     65.57 o
  -9 -10   7       71.37       75.68     72.34 o
  -8 -10   7      150.91      142.47     72.79 o
  -7 -10   7      286.56      312.44     68.23 o
  -6 -10   7        0.15      -36.62     62.15 o
  -5 -10   7       81.33       67.19     27.57 o
  -4 -10   7       49.11       53.75     29.76 o
  -3 -10   7      171.38      170.08     35.75 o
  -2 -10   7      621.73      624.35     71.73 o
  -1 -10   7      427.80      388.96     60.48 o
   0 -10   7     1336.28     1356.00     90.19 o
   1 -10   7      462.46      479.34     45.76 o
   2 -10   7      159.17      201.28     55.92 o
   3 -10   7        0.77       42.70     53.04 o
   4 -10   7       11.43       11.09     49.39 o
   5 -10   7        4.52        3.88     60.94 o
   6 -10   7        1.75       15.50     65.95 o
  -9  -9   7        3.21      -11.70     64.66 o
  -8  -9   7       12.16       71.42     65.04 o
  -7  -9   7      527.12      513.73     73.25 o
  -6  -9   7      828.39      857.86     89.66 o
  -5  -9   7      914.15      861.14     42.12 o
  -4  -9   7      469.72      493.14     39.10 o
  -3  -9   7      187.23      193.54     35.11 o
  -2  -9   7      419.70      431.04     43.43 o
  -1  -9   7      114.04      113.65     36.88 o
   0  -9   7       57.54       69.53     42.25 o
   1  -9   7       88.00      110.68     33.01 o
   2  -9   7      620.50      645.79     74.01 o
   3  -9   7      217.05      221.19     52.58 o
   4  -9   7      107.67      131.07     57.29 o
   5  -9   7      427.93      385.47     74.08 o
   6  -9   7      183.65      149.54     68.84 o
 -10  -8   7      109.66       60.94     62.00 o
  -9  -8   7       71.27       85.71     67.25 o
  -8  -8   7      205.83      177.80     69.75 o
  -7  -8   7      432.09      397.39     66.79 o
  -6  -8   7       78.27       99.39     57.14 o
  -5  -8   7        0.05       -5.25     21.49 o
  -4  -8   7      166.22      181.05     38.37 o
  -3  -8   7      107.11      136.53     32.59 o
  -2  -8   7      460.12      436.68     41.67 o
  -1  -8   7      552.95      544.60     45.24 o
   0  -8   7      579.53      637.49     47.43 o
   1  -8   7      878.08      871.84     50.51 o
   2  -8   7      772.35      777.54     75.91 o
   3  -8   7       17.12       32.22     42.09 o
   4  -8   7       11.14      -23.93     41.49 o
   5  -8   7        6.54      -16.64     60.41 o
   6  -8   7      239.49      224.46     69.83 o
   7  -8   7       64.53       70.97     69.30 o
 -10  -7   7        2.12      -22.72     67.63 o
  -9  -7   7       15.30       32.22     59.50 o
  -8  -7   7       40.38       53.19     61.24 o
  -7  -7   7      175.70      201.36     56.76 o
  -6  -7   7      770.60      783.26     57.44 o
  -5  -7   7      219.06      234.65     23.12 o
  -4  -7   7      767.11      804.92     40.90 o
  -3  -7   7       38.55       36.75     27.43 o
  -2  -7   7      132.76      118.05     24.73 o
  -1  -7   7      450.63      437.73     33.51 o
   0  -7   7      190.53      212.96     29.28 o
   1  -7   7      533.23      605.11     34.00 o
   2  -7   7      176.77      159.57     30.37 o
   3  -7   7     1026.69     1011.19     82.21 o
   4  -7   7      128.12      136.62     56.61 o
   5  -7   7      340.63      406.74     65.95 o
   6  -7   7       13.59        1.75     55.62 o
   7  -7   7        0.16       22.57     54.78 o
 -10  -6   7       84.23       54.71     59.50 o
  -9  -6   7      202.29      243.60     66.71 o
  -8  -6   7      242.52      276.05     60.71 o
  -7  -6   7       77.45       41.34     56.38 o
  -6  -6   7      328.79      300.13     36.16 o
  -5  -6   7     1147.50     1125.17     20.05 o
  -4  -6   7      900.55      936.21     39.13 o
  -3  -6   7      733.39      713.26     34.17 o
  -2  -6   7     2873.59     2970.90     77.59 o
  -1  -6   7      899.49      965.58     47.51 o
   0  -6   7      444.21      438.36     38.96 o
   1  -6   7       27.96       27.48     21.36 o
   2  -6   7        7.23        2.52     24.57 o
   3  -6   7       59.18       40.24     29.77 o
   4  -6   7        0.24       12.01     50.68 o
   5  -6   7      540.16      492.53     67.40 o
   6  -6   7      295.88      308.87     63.29 o
   7  -6   7       22.22       30.17     61.09 o
   8  -6   7       19.58       36.09     57.06 o
 -10  -5   7      162.18      156.68     60.26 o
  -9  -5   7       98.23      103.26     53.34 o
  -8  -5   7      590.58      535.46     75.45 o
  -7  -5   7      337.71      332.08     36.71 o
  -6  -5   7     1439.09     1320.66     55.13 o
  -5  -5   7      121.84      135.95     28.75 o
  -4  -5   7      606.91      641.31     28.98 o
  -3  -5   7      960.11      941.98     48.59 o
  -2  -5   7      414.39      410.31     47.41 o
  -1  -5   7     2454.64     2583.98     98.55 o
   0  -5   7      179.27      170.45     29.13 o
   1  -5   7      427.27      452.32     30.19 o
   2  -5   7      208.30      223.42     31.49 o
   3  -5   7     1342.16     1331.41     55.38 o
   4  -5   7     1088.32      999.87     81.30 o
   5  -5   7      122.06      129.70     56.99 o
   6  -5   7        5.40       10.03     57.60 o
   7  -5   7        0.96       -5.09     52.35 o
   8  -5   7       73.69       63.52     56.30 o
 -11  -4   7       42.29       43.46     59.88 o
 -10  -4   7      165.31      149.31     59.72 o
  -9  -4   7      183.98      175.14     56.76 o
  -8  -4   7        4.71       21.43     53.64 o
  -7  -4   7      147.62      150.22     31.05 o
  -6  -4   7       63.28       85.97     26.72 o
  -5  -4   7     1638.59     1561.97     45.40 o
  -4  -4   7      245.34      256.00     17.00 o
  -3  -4   7     1647.61     1574.51     56.25 o
  -2  -4   7     3396.69     3550.57    110.18 o
  -1  -4   7      345.29      273.39     41.41 o
   0  -4   7     3824.77     3757.89    112.80 o
   1  -4   7      609.46      589.76     30.12 o
   2  -4   7       21.69       18.32     23.90 o
   3  -4   7       97.41       90.46     27.68 o
   4  -4   7      928.77      835.71     48.42 o
   5  -4   7      602.99      645.86     72.87 o
   6  -4   7       95.17      117.24     53.19 o
   7  -4   7      734.26      769.71     87.69 o
   8  -4   7       55.76       60.63     60.41 o
   9  -4   7       16.00       30.09     59.42 o
 -11  -3   7        6.74       -2.51     47.79 o
 -10  -3   7       19.49       -8.89     48.33 o
  -9  -3   7       30.77       21.50     49.16 o
  -8  -3   7      570.67      621.17     73.02 o
  -7  -3   7      690.85      636.64     42.59 o
  -6  -3   7      285.87      270.50     31.34 o
  -5  -3   7      693.20      719.97     33.08 o
  -4  -3   7       78.52       69.14     13.07 o
  -3  -3   7       41.12       50.20     28.04 o
  -2  -3   7      228.07      225.60     38.07 o
  -1  -3   7     1137.23     1325.46     66.71 o
   0  -3   7     5681.96     5323.00    196.27 o
   1  -3   7     4184.41     4227.98     73.48 o
   2  -3   7     3735.60     3680.12     74.11 o
   3  -3   7     1334.71     1356.70     56.38 o
   4  -3   7      105.72       90.51     24.22 o
   5  -3   7      307.00      345.42     58.74 o
   6  -3   7       73.49       66.03     54.56 o
   7  -3   7        0.31       26.75     54.18 o
   8  -3   7        6.38       19.30     50.99 o
   9  -3   7      105.74       69.07     67.78 o
 -10  -2   7       12.66        1.37     49.09 o
  -9  -2   7        7.54       -7.75     46.50 o
  -8  -2   7       16.08        3.80     41.72 o
  -7  -2   7      111.87       78.90     26.99 o
  -6  -2   7      103.04       98.12     22.67 o
  -5  -2   7      511.48      522.99     25.12 o
  -4  -2   7     2401.09     2403.13     35.36 o
  -3  -2   7     2372.93     2329.97     59.66 o
  -2  -2   7     1692.43     1828.09     73.10 o
  -1  -2   7      426.45      279.09     40.96 o
   0  -2   7       23.28       43.90     18.62 o
   1  -2   7     7982.13     8038.57    196.91 o
   2  -2   7     1828.85     1777.31     41.03 o
   3  -2   7     1981.22     1988.08     46.88 o
   4  -2   7      369.56      361.58     28.59 o
   5  -2   7      344.60      342.15     59.34 o
   6  -2   7      638.28      687.73     67.93 o
   7  -2   7      276.39      285.77     66.56 o
   8  -2   7      232.18      177.65     60.71 o
   9  -2   7       50.92       40.50     55.32 o
 -10  -1   7        4.40       43.61     46.73 o
  -9  -1   7       91.48      136.31     49.85 o
  -8  -1   7      180.72      256.22     51.14 o
  -7  -1   7        1.58       -7.48     23.72 o
  -6  -1   7      911.26      893.00     42.38 o
  -5  -1   7      696.89      700.85     22.41 o
  -4  -1   7       21.63       19.39     13.77 o
  -3  -1   7      816.32      864.77     23.15 o
  -2  -1   7      544.23      553.01     16.89 o
  -1  -1   7     3900.94     3935.25     71.35 o
   0  -1   7     2160.55     1986.40     42.32 o
   1  -1   7     3647.90     3845.63    107.29 o
   2  -1   7      175.17      202.36     19.33 o
   3  -1   7     1359.01     1477.03     40.73 o
   4  -1   7      183.44      220.47     29.30 o
   5  -1   7       78.67       89.85     28.53 o
   6  -1   7      136.03       95.36     48.17 o
   7  -1   7       47.58       47.72     46.05 o
   8  -1   7      439.69      411.15     65.04 o
   9  -1   7        4.54        4.18     49.47 o
  10  -1   7       79.15       87.84     61.77 o
  -9   0   7       11.65       23.40     41.18 o
  -8   0   7        5.26        8.28     40.04 o
  -7   0   7       60.19       43.05     22.77 o
  -6   0   7      513.42      508.49     24.08 o
  -5   0   7       11.74       22.53     15.51 o
  -4   0   7     1436.24     1441.60     39.18 o
  -3   0   7     3748.77     3767.25     53.42 o
  -2   0   7     1283.12     1263.10     33.90 o
  -1   0   7     2395.84     2528.15     45.67 o
   0   0   7      169.85      181.17     14.78 o
   1   0   7     3713.58     3854.83     51.55 o
   2   0   7     4002.14     3964.70     53.15 o
   3   0   7     2014.46     2014.01     53.27 o
   4   0   7      618.25      616.60     37.14 o
   5   0   7      993.60     1011.38     50.34 o
   6   0   7      834.17      783.70     73.32 o
   7   0   7      325.32      300.59     58.36 o
   8   0   7       10.96       63.67     58.20 o
   9   0   7       49.74       79.78     52.96 o
  10   0   7        1.07       35.41     65.35 o
  -9   1   7      219.82      204.93     47.11 o
  -8   1   7      348.51      331.53     35.47 o
  -7   1   7      866.46      798.10     42.68 o
  -6   1   7     1394.08     1354.16     51.69 o
  -5   1   7       21.82       13.08     11.16 o
  -4   1   7       35.59       27.84     11.35 o
  -3   1   7     1146.03     1178.71     32.92 o
  -2   1   7      294.48      284.03     20.77 o
  -1   1   7     1117.53     1077.83     31.55 o
   0   1   7     2358.66     2547.71     56.94 o
   1   1   7     3734.60     3633.17     41.29 o
   2   1   7     2381.21     2403.45     41.16 o
   3   1   7      414.09      397.46     29.15 o
   4   1   7      325.45      346.30     38.18 o
   5   1   7       16.08       26.70     28.06 o
   6   1   7      278.50      290.26     54.25 o
   7   1   7      507.48      503.47     70.21 o
   8   1   7      239.31      248.09     65.57 o
   9   1   7       11.95       19.38     62.99 o
  10   1   7       47.22       18.24     62.99 o
  -9   2   7        0.74        4.86     39.36 o
  -8   2   7       43.76       27.14     25.44 o
  -7   2   7      142.82      141.57     23.24 o
  -6   2   7     1031.95     1011.64     32.67 o
  -5   2   7      606.68      628.54     20.27 o
  -4   2   7     2739.88     2733.87     34.87 o
  -3   2   7     1333.65     1277.31     22.23 o
  -2   2   7     3805.13     3838.24     45.46 o
  -1   2   7     1907.19     1933.83     38.75 o
   0   2   7      467.31      458.87     14.00 o
   1   2   7     2348.92     2435.98     43.82 o
   2   2   7     2192.65     2132.03     44.26 o
   3   2   7     1986.99     1962.38     50.42 o
   4   2   7     1113.92     1064.84     45.43 o
   5   2   7     1435.23     1427.36     55.71 o
   6   2   7       12.45       37.84     45.21 o
   7   2   7        3.73        9.04     44.37 o
   8   2   7       19.11       30.62     57.60 o
   9   2   7       65.79       83.05     50.23 o
  10   2   7       33.83       26.59     55.62 o
  -9   3   7      231.38      220.43     48.17 o
  -8   3   7      149.63      169.75     43.01 o
  -7   3   7      306.77      268.68     43.54 o
  -6   3   7      391.86      370.54     24.29 o
  -5   3   7       74.30       73.96     14.34 o
  -4   3   7        7.62        5.15     11.08 o
  -3   3   7     3361.74     3353.73     35.47 o
  -2   3   7     3761.11     3804.03     37.92 o
  -1   3   7     3472.59     3471.84     52.35 o
   0   3   7     5743.77     5739.13     51.51 o
   1   3   7     2173.94     2267.56     42.87 o
   2   3   7     1695.17     1563.06     54.63 o
   3   3   7      331.53      345.91     27.48 o
   4   3   7      168.35      155.80     24.56 o
   5   3   7      637.19      637.79     42.13 o
   6   3   7      475.60      345.35     54.48 o
   7   3   7      421.13      520.03     61.09 o
   8   3   7      362.42      449.44     70.66 o
   9   3   7      250.55      282.51     64.28 o
  10   3   7      131.07      137.84     41.46 o
  11   3   7       13.65       10.94     50.61 o
  -8   4   7      299.57      318.83     51.67 o
  -7   4   7      605.72      591.03     34.33 o
  -6   4   7      639.15      630.43     26.61 o
  -5   4   7     1549.16     1601.11     46.17 o
  -4   4   7     1968.33     1923.64     34.14 o
  -3   4   7      268.50      284.38     14.27 o
  -2   4   7     2041.88     2073.01     31.26 o
  -1   4   7       14.30       10.87     10.02 o
   0   4   7       43.31       23.87     16.16 o
   1   4   7       17.68       22.42     16.56 o
   2   4   7      558.54      494.12     36.17 o
   3   4   7     2693.67     2604.34     81.23 o
   4   4   7     1389.46     1379.26     52.29 o
   5   4   7      832.89      847.06     45.78 o
   6   4   7      148.56      129.52     34.34 o
   7   4   7        6.36       14.28     31.56 o
   8   4   7        8.05       37.95     33.93 o
   9   4   7       28.55        5.84     36.84 o
  10   4   7        2.93        2.14     36.71 o
  -8   5   7      171.06      206.45     46.96 o
  -7   5   7        0.97        0.61     37.46 o
  -6   5   7        0.05        1.92     11.80 o
  -5   5   7        4.26        6.69     11.06 o
  -4   5   7       74.56       60.19     19.27 o
  -3   5   7      810.62      794.27     22.14 o
  -2   5   7      867.24      936.40     23.48 o
  -1   5   7     3496.89     3422.35     67.22 o
   0   5   7      621.48      690.83     28.11 o
   1   5   7     1119.94     1117.34     67.40 o
   2   5   7      773.79      772.45     43.77 o
   3   5   7      503.10      484.17     44.45 o
   4   5   7       25.35       20.38     25.57 o
   5   5   7       23.67       30.46     27.98 o
   6   5   7       32.65       34.95     46.12 o
   7   5   7       58.20       92.78     48.93 o
   8   5   7       79.55      104.86     48.63 o
   9   5   7       41.80       34.72     46.20 o
  10   5   7       34.90       49.16     48.93 o
  -7   6   7       92.00       77.43     40.35 o
  -6   6   7      529.16      533.64     43.06 o
  -5   6   7      479.62      520.31     40.63 o
  -4   6   7       49.75       54.36     32.08 o
  -3   6   7        1.44        7.68     19.32 o
  -2   6   7       90.93       83.05     10.72 o
  -1   6   7      505.02      487.93     30.28 o
   0   6   7      110.75      114.47     17.87 o
   1   6   7     1868.56     2013.42     88.14 o
   2   6   7     1144.84     1106.51     42.13 o
   3   6   7     1098.56     1070.70     47.21 o
   4   6   7      469.23      430.14     38.38 o
   5   6   7      543.14      546.90     40.43 o
   6   6   7      823.90      713.79     70.97 o
   7   6   7      152.92      150.14     49.69 o
   8   6   7      135.27      168.15     50.91 o
   9   6   7       60.35       90.57     49.47 o
  10   6   7       56.39       54.63     49.01 o
  -7   7   7        5.81       24.62     39.74 o
  -6   7   7       52.94       59.96     31.86 o
  -5   7   7      469.57      472.19     46.96 o
  -4   7   7      351.27      338.59     35.85 o
  -3   7   7      846.80      969.63     83.51 o
  -2   7   7      587.36      590.09     36.97 o
  -1   7   7     1324.86     1285.90     47.20 o
   0   7   7      351.54      372.28     28.92 o
   1   7   7      855.79      855.46     50.32 o
   2   7   7       47.87       64.99     26.29 o
   3   7   7      271.34      261.27     26.32 o
   4   7   7      831.20      817.22     77.35 o
   5   7   7      338.39      318.73     37.33 o
   6   7   7      188.52      213.44     55.70 o
   7   7   7      244.92      284.25     55.47 o
   8   7   7      168.02      147.18     52.35 o
   9   7   7      131.60      112.00     51.67 o
  10   7   7       25.85       43.01     48.78 o
  -7   8   7      210.83      229.09     50.99 o
  -6   8   7      419.62      494.14     51.40 o
  -5   8   7      245.95      268.71     38.50 o
  -4   8   7       52.94       65.32     30.81 o
  -3   8   7       28.29       27.91     28.13 o
  -2   8   7      322.19      330.30     72.87 o
  -1   8   7      334.96      314.86      9.59 o
   0   8   7       27.74       30.72     17.36 o
   1   8   7     1667.39     1649.91     98.09 o
   2   8   7     1457.20     1690.86     98.47 o
   3   8   7     1157.08     1188.97     52.65 o
   4   8   7      737.41      665.74     80.47 o
   5   8   7      100.13       95.51     54.94 o
   6   8   7      125.19       91.41     49.92 o
   7   8   7       82.69       44.91     51.67 o
   8   8   7       39.50       21.81     48.78 o
   9   8   7      103.69      175.37     54.78 o
  10   8   7      130.59      118.91     55.39 o
  -6   9   7       16.79       38.74     33.63 o
  -5   9   7      108.49      122.91     35.72 o
  -4   9   7      229.83      259.25     43.20 o
  -3   9   7      783.51      762.16     49.58 o
  -2   9   7      877.31      818.79     48.91 o
  -1   9   7     1148.21     1300.38     98.25 o
   0   9   7       19.08       24.00     12.52 o
   1   9   7       41.24       44.68     50.30 o
   2   9   7       19.72       47.64     57.29 o
   3   9   7        6.12       24.77     52.12 o
   4   9   7     1014.16      952.05    171.04 o
   5   9   7     1123.59     1138.46     87.69 o
   6   9   7     1493.96     1455.62     97.26 o
   7   9   7      873.54      856.11     79.78 o
   8   9   7      175.62      152.80     54.02 o
   9   9   7        5.10       -3.65     50.45 o
  10   9   7        2.10      -11.25     50.68 o
  -6  10   7       45.23       59.68     36.14 o
  -5  10   7      211.43      197.25     40.49 o
  -4  10   7      225.31      246.50     40.16 o
  -3  10   7       83.81       72.84     32.87 o
  -2  10   7        6.33        1.15     31.23 o
  -1  10   7      462.36      466.08     78.87 o
   0  10   7      876.65      868.89     22.64 o
   1  10   7     1128.40     1075.78     46.77 o
   2  10   7      396.93      368.37     66.11 o
   3  10   7     1353.83     1299.70     90.65 o
   4  10   7      595.87      711.51     80.77 o
   5  10   7        4.19       14.21     50.83 o
   6  10   7       19.70       12.23     54.78 o
   7  10   7       25.04       38.68     51.67 o
   8  10   7      142.16       83.89     52.66 o
   9  10   7       98.90      143.46     56.15 o
  10  10   7      129.48       95.97     54.63 o
  -6  11   7       39.57       28.11     69.68 o
  -5  11   7      182.81      184.04     41.66 o
  -4  11   7      303.50      363.92     46.78 o
  -3  11   7      158.31      195.67     40.64 o
  -2  11   7      192.31      210.71     39.49 o
  -1  11   7      491.99      546.47     86.24 o
   0  11   7      157.87      139.91     12.92 o
   1  11   7       34.05       37.41     25.06 o
   2  11   7      176.19      130.50     33.87 o
   3  11   7      287.01      261.42     41.62 o
   4  11   7      195.43      230.00     67.09 o
   5  11   7      104.55      131.07     60.48 o
   6  11   7      415.53      398.31     71.42 o
   7  11   7      279.23      236.31     61.39 o
   8  11   7      126.14       77.05     55.47 o
   9  11   7        0.42        8.76     42.88 o
  10  11   7        3.75       41.41     51.67 o
  -5  12   7       47.45       54.15     39.32 o
  -4  12   7       50.72       74.35     39.44 o
  -3  12   7       66.60       48.43     35.54 o
  -2  12   7       50.48       48.74     34.20 o
  -1  12   7      112.24      158.43     76.74 o
   0  12   7      306.09      305.38     72.18 o
   1  12   7      261.49      331.02     31.25 o
   2  12   7      254.02      271.98     36.40 o
   3  12   7      769.43      733.03     53.48 o
   4  12   7        8.90       -3.33     39.01 o
   5  12   7        5.83        1.97     38.42 o
   6  12   7      110.94      144.35     42.71 o
   7  12   7      121.18      110.67     45.75 o
   8  12   7      112.49      144.65     46.52 o
   9  12   7       68.85       65.58     43.72 o
  -4  13   7      215.47      183.72     45.75 o
  -3  13   7      157.46      208.18     45.61 o
  -2  13   7      207.78      265.83     45.97 o
  -1  13   7       39.48       35.86     69.90 o
   0  13   7        3.34       34.80     58.36 o
   1  13   7       30.00       52.28     63.45 o
   2  13   7      213.21      215.09     36.03 o
   3  13   7      300.07      303.11     41.71 o
   4  13   7      159.09      204.31     43.99 o
   5  13   7      223.66      226.61     46.24 o
   6  13   7       36.47       58.69     42.70 o
   7  13   7        0.45      -12.70     44.59 o
   8  13   7       69.17       79.08     47.13 o
   9  13   7        2.87       -0.84     58.66 o
  -3  14   7       57.21       54.02     47.19 o
  -2  14   7       80.77      117.53     41.79 o
  -1  14   7       93.91      151.89     70.89 o
   0  14   7      448.01      489.18     83.43 o
   1  14   7      148.02      215.49     79.93 o
   2  14   7      159.04      163.90     65.50 o
   3  14   7        0.19       -1.60     33.35 o
   4  14   7        1.07       -6.20     38.97 o
   5  14   7        0.23       -0.15     40.69 o
   6  14   7       84.28       70.75     46.98 o
   7  14   7       43.22       37.99     44.72 o
   8  14   7       14.71       39.33     44.60 o
   9  14   7       50.17       15.04     60.18 o
  -2  15   7       36.18       60.41     50.91 o
  -1  15   7       91.54       79.55     48.86 o
   0  15   7        0.89      -18.54     76.36 o
   1  15   7       62.17       60.71     79.63 o
   2  15   7       91.97      113.44     74.77 o
   3  15   7       55.17       90.34     80.47 o
   4  15   7      208.41      216.98     42.29 o
   5  15   7      170.80      173.14     46.33 o
   6  15   7       54.73       48.58     43.01 o
   7  15   7        0.86       -2.99     45.72 o
   8  15   7        2.33        5.31     48.20 o
  -1  16   7      250.89      307.05     66.03 o
   2  16   7       24.94       21.96     81.99 o
   3  16   7        3.39       13.15     80.24 o
   4  16   7        3.40       29.03     78.95 o
   5  16   7        0.38        8.43     76.44 o
   6  16   7       73.28       77.65     44.55 o
   7  16   7       42.01       29.96     47.58 o
  -3 -16   8       62.14       31.00     58.20 o
  -2 -16   8       59.68       76.97     56.46 o
  -1 -16   8      129.44      110.56     56.76 o
   0 -16   8       92.08       69.37     53.42 o
  -4 -15   8       20.28       32.22     69.83 o
  -3 -15   8        3.00        7.29     56.15 o
  -2 -15   8       24.25       41.79     59.80 o
  -1 -15   8        5.62        4.79     55.92 o
   0 -15   8      144.74      116.10     43.34 o
  -5 -14   8       74.38      134.11     60.26 o
  -4 -14   8       31.35       54.02     60.71 o
  -3 -14   8       70.16       79.71     66.26 o
  -2 -14   8       58.02       83.05     58.89 o
  -1 -14   8       59.31       96.88     60.26 o
   0 -14   8        4.49       -6.35     39.39 o
   1 -14   8       57.70       62.91     60.03 o
  -6 -13   8       58.92       74.24     62.76 o
  -5 -13   8       15.99       -4.79     64.59 o
  -4 -13   8        0.02        2.89     59.80 o
  -3 -13   8       23.85       33.58     56.30 o
  -2 -13   8      130.32       99.16     53.57 o
  -1 -13   8      254.48      279.62     61.55 o
   0 -13   8      267.91      326.00     46.53 o
   1 -13   8      235.01      209.41     44.00 o
   2 -13   8      164.75      105.62     58.05 o
   3 -13   8      210.90      224.84     71.42 o
  -7 -12   8        0.32      -29.79     66.71 o
  -6 -12   8       14.44       28.65     59.65 o
  -5 -12   8      120.02      112.23     56.76 o
  -4 -12   8      341.40      349.45     73.10 o
  -3 -12   8      510.46      618.66     81.68 o
  -2 -12   8      128.10      211.01     62.46 o
  -1 -12   8       50.33      101.21     53.57 o
   0 -12   8        1.15        9.06     39.61 o
   1 -12   8      205.95      195.11     40.68 o
   2 -12   8       32.98        3.34     56.84 o
   3 -12   8      163.58      185.40     66.41 o
   4 -12   8      109.33       88.90     69.07 o
  -8 -11   8      162.61      140.27     65.57 o
  -7 -11   8       97.22      116.86     58.20 o
  -6 -11   8       61.49      108.43     64.89 o
  -5 -11   8        0.76       13.68     59.80 o
  -4 -11   8      236.90      173.70     64.59 o
  -3 -11   8      143.26      123.47     51.90 o
  -2 -11   8      616.44      603.08     80.01 o
  -1 -11   8      275.85      366.47     67.55 o
   0 -11   8       55.22       56.99     54.33 o
   1 -11   8      396.90      444.28     46.22 o
   2 -11   8        4.16       19.38     54.18 o
   3 -11   8        6.75        9.95     62.31 o
   4 -11   8        1.05       12.23     60.56 o
   5 -11   8       31.02       25.76     57.37 o
  -8 -10   8       33.14       16.26     58.96 o
  -7 -10   8       89.13      138.52     65.35 o
  -6 -10   8      273.66      234.71     66.87 o
  -5 -10   8      276.68      289.80     68.23 o
  -4 -10   8      252.40      258.85     35.95 o
  -3 -10   8      487.29      524.94     48.82 o
  -2 -10   8      164.13      192.09     60.71 o
  -1 -10   8       61.05       55.54     52.50 o
   0 -10   8       37.62       34.65     50.99 o
   1 -10   8        5.55       19.47     31.00 o
   2 -10   8      514.70      416.47     67.09 o
   3 -10   8      383.85      478.01     71.04 o
   4 -10   8      128.07      114.96     66.56 o
   5 -10   8       41.17       45.97     66.41 o
  -9  -9   8       52.15       90.50     61.47 o
  -8  -9   8       85.37       78.19     59.88 o
  -7  -9   8      199.46      162.23     63.14 o
  -6  -9   8      311.01      293.68     66.33 o
  -5  -9   8      145.47      134.70     27.29 o
  -4  -9   8       30.23       16.19     28.28 o
  -3  -9   8      579.73      508.36     41.44 o
  -2  -9   8       34.83       54.63     33.92 o
  -1  -9   8      236.10      282.51     52.05 o
   0  -9   8      326.30      317.16     55.85 o
   1  -9   8      672.45      655.45     50.90 o
   2  -9   8        8.11       57.98     51.44 o
   3  -9   8       78.53       68.08     54.18 o
   4  -9   8        0.00      -32.60     57.67 o
   5  -9   8        0.26       15.88     64.13 o
   6  -9   8        4.30        3.88     67.85 o
  -9  -8   8        1.32      -29.41     65.73 o
  -8  -8   8       27.23       37.46     62.99 o
  -7  -8   8      193.83      193.30     58.89 o
  -6  -8   8       41.12       34.95     56.38 o
  -5  -8   8      318.76      314.87     29.39 o
  -4  -8   8      797.46      778.14     44.45 o
  -3  -8   8      157.60      201.14     34.85 o
  -2  -8   8        1.09       -4.04     29.35 o
  -1  -8   8       18.03       29.61     34.97 o
   0  -8   8        0.14       10.11     46.43 o
   1  -8   8       15.02       19.02     30.65 o
   2  -8   8      919.17      881.71     77.88 o
   3  -8   8       79.93       99.77     48.86 o
   4  -8   8       10.03       39.74     57.98 o
   5  -8   8       79.10       92.62     56.99 o
   6  -8   8       25.04      103.41     65.04 o
   7  -8   8        0.07       -2.51     67.63 o
 -10  -7   8       73.57       72.72     70.44 o
  -9  -7   8       14.01       11.09     59.65 o
  -8  -7   8      203.66      252.87     69.07 o
  -7  -7   8       31.02       32.98     59.95 o
  -6  -7   8      229.44      213.81     34.93 o
  -5  -7   8      207.65      185.54     23.04 o
  -4  -7   8      929.39      962.69     44.99 o
  -3  -7   8      440.65      464.51     40.11 o
  -2  -7   8      177.51      185.33     35.45 o
  -1  -7   8     2459.35     2462.25    108.05 o
   0  -7   8      674.67      666.75     45.78 o
   1  -7   8      358.05      336.93     39.96 o
   2  -7   8      243.42      238.59     52.43 o
   3  -7   8      122.75      120.13     54.78 o
   4  -7   8       23.46       33.74     50.15 o
   5  -7   8       17.80       -0.08     61.17 o
   6  -7   8      145.95      135.10     64.51 o
   7  -7   8      110.23      154.93     63.29 o
 -10  -6   8        4.84       20.52     62.08 o
  -9  -6   8       51.34       54.56     60.94 o
  -8  -6   8      197.94      144.98     63.29 o
  -7  -6   8      436.17      408.49     68.08 o
  -6  -6   8     1190.57     1102.02     65.31 o
  -5  -6   8      789.05      785.69     20.14 o
  -4  -6   8      554.29      647.81     37.09 o
  -3  -6   8      285.53      290.33     58.36 o
  -2  -6   8       33.60       51.21     49.54 o
  -1  -6   8      192.71      164.25     30.55 o
   0  -6   8      117.03      129.30     22.01 o
   1  -6   8      436.19      450.15     31.32 o
   2  -6   8      579.72      561.82     59.80 o
   3  -6   8      278.10      252.04     58.51 o
   4  -6   8      908.83      884.30     80.47 o
   5  -6   8      377.28      374.52     70.97 o
   6  -6   8       11.18       25.91     54.94 o
   7  -6   8        4.83        5.85     62.69 o
   8  -6   8        0.33       71.20     61.70 o
 -10  -5   8      317.55      342.23     71.80 o
  -9  -5   8      158.71      173.70     66.71 o
  -8  -5   8      157.63      187.07     61.77 o
  -7  -5   8      271.72      242.19     34.99 o
  -6  -5   8      107.62      119.69     28.13 o
  -5  -5   8      274.25      253.95     11.96 o
  -4  -5   8      588.80      599.28     66.33 o
  -3  -5   8     1174.26     1192.47     56.42 o
  -2  -5   8     1695.50     1513.42     59.77 o
  -1  -5   8     1346.76     1417.25     57.68 o
   0  -5   8      695.60      681.75     33.27 o
   1  -5   8      661.30      650.84     32.86 o
   2  -5   8        1.42        2.57     24.52 o
   3  -5   8      235.43      169.37     50.68 o
   4  -5   8       80.37       68.61     42.85 o
   5  -5   8      179.41      205.54     50.99 o
   6  -5   8      829.76      739.47     85.48 o
   7  -5   8      237.89      256.37     69.98 o
   8  -5   8       43.82       63.29     58.81 o
 -10  -4   8        0.71      -27.73     56.08 o
  -9  -4   8      119.31      104.71     58.43 o
  -8  -4   8      272.85      324.22     66.33 o
  -7  -4   8     1428.41     1386.92     79.29 o
  -6  -4   8     1353.70     1235.92     51.60 o
  -5  -4   8       55.26       60.90      8.17 o
  -4  -4   8       72.09       66.76     14.78 o
  -3  -4   8      196.26      191.16     32.17 o
  -2  -4   8       56.02       39.39     27.06 o
  -1  -4   8      701.94      742.89     62.38 o
   0  -4   8     2717.56     2731.59     63.36 o
   1  -4   8     1256.77     1231.36     40.65 o
   2  -4   8      672.14      628.00     39.49 o
   3  -4   8     1169.63     1103.68     51.31 o
   4  -4   8      840.48      928.90     75.07 o
   5  -4   8      222.28      276.73     55.01 o
   6  -4   8      129.63      130.16     57.82 o
   7  -4   8       45.90       36.62     54.78 o
   8  -4   8        2.56       14.36     52.12 o
 -10  -3   8       94.53       82.97     53.95 o
  -9  -3   8       24.03       30.01     49.77 o
  -8  -3   8      102.76       91.79     51.59 o
  -7  -3   8      109.06       75.26     27.73 o
  -6  -3   8       13.56       15.33     22.27 o
  -5  -3   8     1096.26     1115.16     25.92 o
  -4  -3   8      502.14      545.59     21.52 o
  -3  -3   8     1740.29     1740.65     42.98 o
  -2  -3   8     2571.03     2709.32     70.46 o
  -1  -3   8      417.23      335.32     46.73 o
   0  -3   8      114.21      135.74     22.39 o
   1  -3   8     4286.14     4482.01    115.88 o
   2  -3   8       54.77       55.22     26.67 o
   3  -3   8       59.10       55.01     28.11 o
   4  -3   8      751.69      719.88     44.39 o
   5  -3   8      767.75      742.13     74.01 o
   6  -3   8      146.20      186.62     58.89 o
   7  -3   8        0.49       12.31     46.88 o
   8  -3   8      279.56      310.24     78.49 o
   9  -3   8       94.91      127.65     58.89 o
 -10  -2   8       21.29       15.12     51.74 o
  -9  -2   8      155.88      124.08     51.14 o
  -8  -2   8      111.28      140.65     50.68 o
  -7  -2   8      119.13      137.21     28.23 o
  -6  -2   8      737.21      717.10     38.51 o
  -5  -2   8      328.75      340.94     17.88 o
  -4  -2   8       87.54       76.39     13.84 o
  -3  -2   8      279.82      289.92     16.73 o
  -2  -2   8      306.13      303.49     32.80 o
  -1  -2   8     1055.21     1196.54     33.77 o
   0  -2   8      254.82      193.71     22.18 o
   1  -2   8     2204.79     2204.19     53.58 o
   2  -2   8      339.89      374.83     33.01 o
   3  -2   8     1178.98     1172.21     39.39 o
   4  -2   8      235.92      242.11     30.95 o
   5  -2   8        4.10      -11.63     48.02 o
   6  -2   8        0.48       -1.90     39.21 o
   7  -2   8      141.36      138.90     58.89 o
   8  -2   8      236.32      257.05     73.02 o
   9  -2   8       43.86      102.73     65.95 o
  -9  -1   8       14.60       17.40     43.92 o
  -8  -1   8        0.03       14.89     43.77 o
  -7  -1   8      484.98      435.29     35.07 o
  -6  -1   8      174.09      170.58     14.65 o
  -5  -1   8     1335.85     1359.22     29.88 o
  -4  -1   8      279.25      310.90     17.48 o
  -3  -1   8     2959.51     2843.05     37.33 o
  -2  -1   8     1159.38     1163.93     29.52 o
  -1  -1   8       33.71       24.56     14.44 o
   0  -1   8        0.78        3.70     14.15 o
   1  -1   8      669.04      623.22     30.84 o
   2  -1   8      172.76      152.29     18.38 o
   3  -1   8        1.72       -6.68     17.94 o
   4  -1   8     1919.82     2005.08     53.73 o
   5  -1   8      287.45      272.63     53.72 o
   6  -1   8      353.36      393.52     58.05 o
   7  -1   8      388.92      318.60     62.84 o
   8  -1   8        7.80       36.47     59.34 o
   9  -1   8       29.75       77.81     64.05 o
  -9   0   8       95.92      111.39     44.98 o
  -8   0   8      122.24      154.25     49.31 o
  -7   0   8      184.28      187.68     47.11 o
  -6   0   8       32.10       35.17     15.81 o
  -5   0   8      213.82      234.10     17.95 o
  -4   0   8       11.34       25.49     12.71 o
  -3   0   8      590.13      522.05     29.11 o
  -2   0   8      163.63      192.30     26.32 o
  -1   0   8     1829.71     1882.45     52.58 o
   0   0   8     1287.98     1273.80     31.23 o
   1   0   8     2527.05     2595.56     47.38 o
   2   0   8     3305.82     3259.19     50.67 o
   3   0   8     1136.53     1238.47     37.59 o
   4   0   8      303.64      305.30     33.42 o
   5   0   8      274.94      285.37     33.98 o
   6   0   8       36.45       28.42     49.69 o
   7   0   8       14.69       54.94     51.44 o
   8   0   8       30.20       54.94     50.53 o
   9   0   8      170.94      208.20     72.94 o
  10   0   8       69.89       59.34     57.44 o
  -8   1   8        3.15       -1.14     37.84 o
  -7   1   8       34.73       27.28     35.03 o
  -6   1   8       84.63       85.67     18.10 o
  -5   1   8     1605.56     1603.62     37.11 o
  -4   1   8     1370.61     1399.19     31.18 o
  -3   1   8      891.47      820.94     37.83 o
  -2   1   8     1919.11     1878.67     42.17 o
  -1   1   8     1435.96     1464.75     38.27 o
   0   1   8      263.56      312.35     30.71 o
   1   1   8      260.45      283.95     15.04 o
   2   1   8     1595.20     1571.09     35.45 o
   3   1   8     2313.49     2283.11     55.49 o
   4   1   8      896.33      913.10     43.39 o
   5   1   8      580.10      640.03     42.99 o
   6   1   8     1028.03      969.25     79.86 o
   7   1   8      232.44      227.57     52.28 o
   8   1   8        9.90       11.32     51.21 o
   9   1   8       59.42      106.99     61.32 o
  10   1   8       20.39       25.07     54.94 o
  -8   2   8      251.35      241.94     30.73 o
  -7   2   8      517.46      506.70     47.07 o
  -6   2   8      317.41      335.25     22.46 o
  -5   2   8      551.53      551.77     22.34 o
  -4   2   8      103.45       87.03     16.04 o
  -3   2   8      142.42      143.52     16.88 o
  -2   2   8     2033.66     2008.41     42.30 o
  -1   2   8     3658.93     3654.11    110.14 o
   0   2   8     3194.18     3344.60     68.61 o
   1   2   8     1212.07     1243.55     46.64 o
   2   2   8     2182.14     2149.41     42.49 o
   3   2   8      129.99      151.29     23.72 o
   4   2   8        1.06       -0.27     23.12 o
   5   2   8      100.25       82.60     30.04 o
   6   2   8      803.42      816.14     74.46 o
   7   2   8      185.97      213.29     59.42 o
   8   2   8       84.96       34.50     52.28 o
   9   2   8      162.62      171.50     67.85 o
  10   2   8       76.80       94.52     61.62 o
  -8   3   8       12.73       41.49     35.48 o
  -7   3   8      117.11      101.74     36.02 o
  -6   3   8       19.27       30.48     21.30 o
  -5   3   8      523.71      527.38     22.15 o
  -4   3   8      907.17      898.27     22.14 o
  -3   3   8     2206.39     2177.86     28.54 o
  -2   3   8      666.48      668.46     24.02 o
  -1   3   8     1464.16     1431.27     46.48 o
   0   3   8      982.15      977.19     21.36 o
   1   3   8      176.24      156.55     16.35 o
   2   3   8     3393.79     3688.86     82.14 o
   3   3   8     1194.61     1177.44     57.60 o
   4   3   8      896.08      911.43     36.13 o
   5   3   8      336.12      374.31     29.68 o
   6   3   8     1169.71     1160.50     82.67 o
   7   3   8       22.44       22.34     53.42 o
   8   3   8       87.89       57.44     47.41 o
   9   3   8        1.46      -13.68     54.18 o
  10   3   8        2.68      -14.28     41.95 o
  11   3   8       42.07       60.03     55.70 o
  -7   4   8      349.65      380.67     35.66 o
  -6   4   8      349.33      324.90     26.83 o
  -5   4   8        1.62        4.04     12.65 o
  -4   4   8       67.05       71.75     12.11 o
  -3   4   8       92.80       72.53     11.00 o
  -2   4   8      771.41      816.67     20.32 o
  -1   4   8     1958.70     1907.82     37.83 o
   0   4   8     3587.11     3560.47     54.13 o
   1   4   8     1778.20     1804.76     37.49 o
   2   4   8      364.53      369.81     31.99 o
   3   4   8        0.89       16.11     25.53 o
   4   4   8        3.54        1.06     26.96 o
   5   4   8      262.79      238.55     33.99 o
   6   4   8     1032.68      991.94     55.34 o
   7   4   8      462.38      433.85     45.67 o
   8   4   8      468.75      489.78     49.48 o
   9   4   8        2.55       -7.79     35.94 o
  10   4   8       18.68       29.63     52.81 o
  11   4   8       51.12       38.52     55.09 o
  -7   5   8      467.40      487.82     41.35 o
  -6   5   8      794.27      828.36     45.62 o
  -5   5   8      751.77      732.53     31.74 o
  -4   5   8      769.82      734.41     40.49 o
  -3   5   8     1880.46     1883.50     33.24 o
  -2   5   8       35.15       24.67     11.84 o
  -1   5   8      263.50      247.36     15.69 o
   0   5   8      927.56      878.84     33.49 o
   1   5   8     1587.93     1650.88     34.27 o
   2   5   8      722.18      706.63     36.48 o
   3   5   8     1006.54      917.43     42.97 o
   4   5   8     1394.98     1371.73     54.84 o
   5   5   8       46.24       29.86     26.59 o
   6   5   8        1.02       -3.34     47.72 o
   7   5   8       56.52       59.65     50.45 o
   8   5   8       31.54        9.27     47.57 o
   9   5   8        3.79       16.79     51.21 o
  10   5   8       11.60       31.31     53.26 o
  11   5   8      113.36      131.76     57.67 o
  -7   6   8        0.36      -12.16     50.61 o
  -6   6   8        2.66        2.74     27.69 o
  -5   6   8        3.33        0.08     51.90 o
  -4   6   8      245.06      233.68     29.16 o
  -3   6   8     2132.83     2074.09     73.40 o
  -2   6   8      712.32      752.75     22.40 o
  -1   6   8     1144.65     1139.77     37.86 o
   0   6   8     1239.24     1273.14     50.94 o
   1   6   8       99.69      106.09     21.65 o
   2   6   8      145.26      135.60     28.76 o
   3   6   8      234.90      278.70     41.15 o
   4   6   8      128.51      152.08     31.47 o
   5   6   8       64.82       66.89     29.59 o
   6   6   8       45.64       50.68     43.69 o
   7   6   8      136.19      174.99     53.95 o
   8   6   8      295.07      388.88     65.04 o
   9   6   8       61.75       76.36     53.57 o
  10   6   8       42.79       54.86     53.11 o
  -7   7   8      419.56      444.28     71.04 o
  -6   7   8      599.93      631.65     46.69 o
  -5   7   8      497.05      581.31     42.92 o
  -4   7   8       66.22       74.01     54.18 o
  -3   7   8        2.43       -4.41     57.44 o
  -2   7   8       48.12       44.25     10.24 o
  -1   7   8       64.72       48.40     32.52 o
   0   7   8      171.01      174.67     24.02 o
   1   7   8      284.83      304.62     61.93 o
   2   7   8     1464.60     1387.25     60.86 o
   3   7   8     1620.56     1663.48     58.05 o
   4   7   8      246.28      235.73     34.92 o
   5   7   8      362.62      348.61     63.67 o
   6   7   8        0.56       -9.73     49.62 o
   7   7   8        5.83       15.20     45.82 o
   8   7   8        3.03       10.18     52.73 o
   9   7   8       68.26       39.82     50.99 o
  10   7   8       20.09       34.50     49.77 o
  -6   8   8        0.34       -1.76     31.11 o
  -5   8   8      242.82      267.34     36.36 o
  -4   8   8      437.12      451.22     40.62 o
  -3   8   8      694.40      723.82     84.65 o
  -2   8   8     2962.04     2771.05    125.30 o
  -1   8   8      909.32      879.95     28.09 o
   0   8   8       63.72       72.68     20.16 o
   1   8   8      552.44      598.75     74.31 o
   2   8   8      291.71      379.08     68.23 o
   3   8   8        2.95        6.29     26.98 o
   4   8   8      136.89      128.36     31.94 o
   5   8   8      829.29      905.19     78.11 o
   6   8   8       25.98       33.96     50.53 o
   7   8   8       51.57       64.74     54.94 o
   8   8   8       18.70        7.07     53.34 o
   9   8   8       15.06       21.35     52.50 o
  10   8   8       40.88        8.66     52.58 o
  -6   9   8      145.13      187.98     69.37 o
  -5   9   8      243.98      269.93     39.54 o
  -4   9   8       28.11       32.46     36.17 o
  -3   9   8        7.90       20.59     29.18 o
  -2   9   8      189.89      153.98     32.93 o
  -1   9   8      107.47       99.31     64.21 o
   0   9   8      763.36      737.25     32.98 o
   1   9   8      516.82      525.20     69.68 o
   2   9   8      528.72      594.57     76.06 o
   3   9   8      214.91      219.20     33.93 o
   4   9   8      394.80      413.05     64.43 o
   5   9   8      162.64      132.74     54.63 o
   6   9   8      450.18      432.35     66.18 o
   7   9   8        0.03       -3.88     57.29 o
   8   9   8       75.23       65.12     57.22 o
   9   9   8      112.67      104.10     59.34 o
  10   9   8       24.28       24.69     54.10 o
  -6  10   8      240.82      219.82     75.60 o
  -5  10   8      236.83      252.37     40.70 o
  -4  10   8       21.23       50.11     31.41 o
  -3  10   8      131.13      182.99     34.53 o
  -2  10   8      173.22      190.34     34.91 o
  -1  10   8      424.34      434.40     74.39 o
   0  10   8      368.76      366.53     17.87 o
   1  10   8       95.79       79.78     55.77 o
   2  10   8       52.35       71.12     57.14 o
   3  10   8       33.01       27.89     47.34 o
   4  10   8      546.26      578.08     76.97 o
   5  10   8      215.69      212.60     57.44 o
   6  10   8      534.66      463.12     68.16 o
   7  10   8      664.70      638.87     81.30 o
   8  10   8       77.47       43.46     58.28 o
   9  10   8       37.64       38.75     56.76 o
  10  10   8        1.81       30.55     53.19 o
  -6  11   8       60.98       83.28     70.21 o
  -5  11   8      159.96      183.04     73.25 o
  -4  11   8       50.16       41.69     34.61 o
  -3  11   8        0.90       18.11     32.53 o
  -2  11   8      187.80      177.02     37.71 o
  -1  11   8      204.39      161.69     69.83 o
   0  11   8      463.11      452.43     41.83 o
   1  11   8      280.80      349.41     33.65 o
   2  11   8     1447.55     1334.39     58.03 o
   3  11   8      972.37      922.37     92.70 o
   4  11   8      433.67      396.18     72.94 o
   5  11   8        4.77        2.51     58.81 o
   6  11   8       12.03       14.21     59.88 o
   7  11   8        6.18       10.56     52.58 o
   8  11   8       68.57       78.26     56.84 o
   9  11   8      105.78       87.23     59.04 o
  10  11   8       63.28       60.03     56.84 o
  -5  12   8       42.49       -5.93     72.87 o
  -4  12   8      186.25      251.05     85.33 o
  -3  12   8      240.03      250.16     41.93 o
  -2  12   8       91.68       73.55     35.52 o
  -1  12   8      147.41      181.60     77.58 o
   0  12   8       44.79       33.05     67.78 o
   1  12   8       25.15       23.75     24.36 o
   2  12   8       62.61       46.27     30.57 o
   3  12   8        8.07       -0.32     36.94 o
   4  12   8      403.91      395.72     50.21 o
   5  12   8      430.47      435.61     71.58 o
   6  12   8      279.48      210.17     63.52 o
   7  12   8      271.29      313.36     72.94 o
   8  12   8       51.88      108.05     63.07 o
   9  12   8        0.05       -5.24     58.20 o
  -3  13   8        0.09        6.46     36.74 o
  -2  13   8       91.95      105.83     52.69 o
  -1  13   8      218.28      274.61     80.16 o
   0  13   8      226.00      255.53     70.97 o
   1  13   8      169.06      178.11     67.32 o
   2  13   8      324.49      351.99     38.96 o
   3  13   8       77.99       74.18     37.44 o
   4  13   8       76.87       91.16     41.10 o
   5  13   8       35.15       40.83     41.80 o
   6  13   8      106.81       85.87     47.22 o
   7  13   8      110.94       99.88     45.07 o
   8  13   8       88.09       83.81     46.13 o
   9  13   8       48.32       25.53     59.57 o
  -2  14   8      118.63      175.38     42.73 o
  -1  14   8      120.41      133.80     40.11 o
   0  14   8        4.60      -11.25     62.69 o
   1  14   8        6.64        1.60     76.82 o
   2  14   8       74.65       65.73     63.14 o
   3  14   8      313.60      253.94     72.72 o
   4  14   8      199.17      242.26     45.17 o
   5  14   8      125.80      136.77     43.17 o
   6  14   8      128.91      129.44     48.04 o
   7  14   8       22.83       40.28     43.55 o
   8  14   8       12.72       21.77     44.59 o
   9  14   8        2.87       -2.36     64.36 o
  -1  15   8      130.61      111.62     51.59 o
   1  15   8       79.08       75.45     82.37 o
   2  15   8       32.06       11.25     77.96 o
   3  15   8        2.51       -5.47     80.24 o
   4  15   8        1.15       -6.76     67.85 o
   5  15   8       21.63      -11.03     42.22 o
   6  15   8       92.91       62.91     43.99 o
   7  15   8       91.22       85.08     44.70 o
   8  15   8       23.96       61.55     66.41 o
   7  16   8        0.73      -14.89     62.84 o
   0 -16   9       10.51       49.92     46.73 o
  -3 -15   9        1.51       -9.35     65.65 o
  -2 -15   9       21.21       22.87     60.26 o
  -1 -15   9       26.46       18.24     53.87 o
   0 -15   9        3.98       21.73     56.53 o
  -5 -14   9        4.81       32.29     62.91 o
  -4 -14   9       10.99       -1.98     65.73 o
  -3 -14   9       19.55      -11.78     53.95 o
  -2 -14   9        1.02       -5.09     52.12 o
  -1 -14   9        7.77        5.24     59.27 o
   0 -14   9      205.65      168.41     43.66 o
   1 -14   9      150.48      174.84     62.31 o
  -6 -13   9       37.30       32.07     67.02 o
  -5 -13   9      241.98      260.62     77.96 o
  -4 -13   9      416.72      363.13     71.42 o
  -3 -13   9      145.12      145.89     67.47 o
  -2 -13   9       54.77       81.30     61.47 o
  -1 -13   9      168.32      156.45     59.88 o
   0 -13   9      103.02      123.90     44.12 o
   1 -13   9       34.61        4.26     61.17 o
   2 -13   9        3.51       10.56     64.51 o
  -6 -12   9        4.34      -19.22     51.74 o
  -5 -12   9       35.77       54.33     55.70 o
  -4 -12   9        2.03       11.09     57.82 o
  -3 -12   9        0.77       14.97     57.52 o
  -2 -12   9       34.28       43.69     57.67 o
  -1 -12   9      298.62      354.24     64.66 o
   0 -12   9      530.43      469.09     52.14 o
   1 -12   9       94.74      128.63     40.91 o
   2 -12   9       71.07       41.41     64.43 o
   3 -12   9       17.86       33.74     59.42 o
  -7 -11   9       20.57       -5.17     68.92 o
  -6 -11   9       58.43       38.75     59.57 o
  -5 -11   9      133.54      192.09     61.24 o
  -4 -11   9       73.45      123.32     63.52 o
  -3 -11   9      578.72      531.73     72.11 o
  -2 -11   9      260.99      273.39     64.13 o
  -1 -11   9       36.72       77.96     47.64 o
   0 -11   9       16.72       16.31     39.56 o
   1 -11   9      328.06      256.06     43.97 o
   2 -11   9       45.73       27.73     57.29 o
   3 -11   9       94.20      130.84     60.48 o
   4 -11   9      277.39      271.26     75.45 o
  -8 -10   9      120.41      165.11     73.78 o
  -7 -10   9       77.84      114.89     69.37 o
  -6 -10   9       80.37      149.46     62.53 o
  -5 -10   9       59.35       71.96     54.94 o
  -4 -10   9       32.02       11.93     60.41 o
  -3 -10   9       20.37       30.86     32.22 o
  -2 -10   9      475.16      459.17     73.32 o
  -1 -10   9      172.72      173.47     55.85 o
   0 -10   9      411.90      430.23     48.50 o
   1 -10   9      387.39      412.84     49.31 o
   2 -10   9      305.44      355.15     67.25 o
   3 -10   9       49.89       88.52     59.19 o
   4 -10   9        1.44      -19.98     50.68 o
   5 -10   9       42.13       31.08     56.91 o
  -8  -9   9       17.00        4.86     59.19 o
  -7  -9   9      103.89      125.22     68.23 o
  -6  -9   9       41.52       62.00     50.53 o
  -5  -9   9       86.87       59.19     46.27 o
  -4  -9   9      120.23      123.56     31.42 o
  -3  -9   9      806.34      773.66     50.52 o
  -2  -9   9        0.40       -0.06     33.90 o
  -1  -9   9        3.61        7.07     52.88 o
   0  -9   9      114.91       66.84     33.28 o
   1  -9   9      445.69      438.11     44.80 o
   2  -9   9      252.11      245.43     55.09 o
   3  -9   9      152.68      171.19     61.32 o
   4  -9   9      109.56      118.84     52.81 o
   5  -9   9       25.07       55.92     51.59 o
   6  -9   9       36.82       23.55     67.09 o
  -9  -8   9       93.48      103.11     65.12 o
  -8  -8   9       69.62       76.44     60.48 o
  -7  -8   9       83.40       82.06     54.94 o
  -6  -8   9       31.16       33.13     57.29 o
  -5  -8   9        9.99       -7.83     58.20 o
  -4  -8   9        4.95       -3.87     26.28 o
  -3  -8   9      326.52      346.87     39.07 o
  -2  -8   9      954.82      941.54     53.05 o
  -1  -8   9      132.84      132.52     51.29 o
   0  -8   9      176.02      208.77     34.85 o
   1  -8   9      607.52      684.50     47.87 o
   2  -8   9       24.09       -4.79     43.23 o
   3  -8   9        0.02       10.56     46.58 o
   4  -8   9       91.65       91.33     54.48 o
   5  -8   9       86.68      109.87     60.63 o
   6  -8   9       41.70       55.32     53.87 o
  -9  -7   9       91.88       88.52     63.98 o
  -8  -7   9       78.52       62.61     57.52 o
  -7  -7   9      213.64      273.62     69.75 o
  -6  -7   9      173.65      164.29     31.40 o
  -5  -7   9      697.00      703.77     35.23 o
  -4  -7   9      933.59      942.01     46.86 o
  -3  -7   9      266.09      279.84     36.23 o
  -2  -7   9       67.45       74.24     46.05 o
  -1  -7   9      159.43      115.34     44.07 o
   0  -7   9       17.77       10.90     28.01 o
   1  -7   9        7.23       -1.07     31.17 o
   2  -7   9     1031.19     1104.27     80.47 o
   3  -7   9      591.08      609.39     72.79 o
   4  -7   9       82.20       87.61     47.26 o
   5  -7   9       29.59       17.86     48.63 o
   6  -7   9        0.12        6.99     63.45 o
   7  -7   9        0.34        2.89     56.30 o
 -10  -6   9       79.13       62.61     63.52 o
  -9  -6   9       80.72       80.92     61.39 o
  -8  -6   9      174.07      151.66     63.90 o
  -7  -6   9       88.07       98.70     54.63 o
  -6  -6   9       11.97        7.28     27.14 o
  -5  -6   9        2.85        4.45     11.28 o
  -4  -6   9      255.82      217.84     31.56 o
  -3  -6   9      923.91      980.95     80.39 o
  -2  -6   9      946.78      939.31     74.62 o
  -1  -6   9      502.62      484.02     62.53 o
   0  -6   9      741.66      789.13     46.18 o
   1  -6   9      146.25      147.43     33.62 o
   2  -6   9       16.59       18.16     39.21 o
   3  -6   9      100.68       55.01     45.36 o
   4  -6   9        0.42        1.90     45.06 o
   5  -6   9       19.79        6.08     47.03 o
   6  -6   9       67.92      127.96     63.83 o
   7  -6   9       96.55       79.55     63.98 o
 -10  -5   9        6.05       21.20     58.51 o
  -9  -5   9       41.27       52.96     57.22 o
  -8  -5   9      153.86      186.69     63.75 o
  -7  -5   9      638.49      644.65     75.98 o
  -6  -5   9      439.83      471.34     38.06 o
  -5  -5   9      759.90      728.42     30.48 o
  -4  -5   9      253.96      312.37     61.93 o
  -3  -5   9      224.69      225.67     57.52 o
  -2  -5   9       10.83       21.35     45.36 o
  -1  -5   9       26.23       30.01     42.85 o
   0  -5   9      361.98      345.38     32.99 o
   1  -5   9       24.83       25.26     27.97 o
   2  -5   9     1982.76     1950.43     90.19 o
   3  -5   9       51.61       59.95     46.58 o
   4  -5   9      162.62      171.57     51.74 o
   5  -5   9      309.71      261.76     63.98 o
   6  -5   9       28.02       35.18     54.63 o
   7  -5   9        1.76       24.01     56.91 o
   8  -5   9       57.78      124.77     67.63 o
 -10  -4   9       18.36       14.44     56.15 o
  -9  -4   9       96.10       57.60     51.52 o
  -8  -4   9       65.58       69.90     51.14 o
  -7  -4   9       54.78       66.87     53.04 o
  -6  -4   9       61.14       42.87     22.59 o
  -5  -4   9      270.25      247.05     17.69 o
  -4  -4   9      942.03      972.76     30.77 o
  -3  -4   9      250.96      252.42     48.02 o
  -2  -4   9      768.90      734.11     44.62 o
  -1  -4   9     1252.46     1339.92     40.32 o
   0  -4   9     1536.07     1445.92     42.52 o
   1  -4   9      467.52      461.69     31.28 o
   2  -4   9      649.28      633.86     56.99 o
   3  -4   9      454.01      330.60     52.50 o
   4  -4   9       33.71       28.19     39.36 o
   5  -4   9      102.35      138.52     56.38 o
   6  -4   9      291.59      324.98     70.13 o
   7  -4   9      141.40      181.45     64.51 o
   8  -4   9       35.13       32.22     56.61 o
 -10  -3   9        0.10      -11.40     53.80 o
  -9  -3   9       26.48       -7.90     53.57 o
  -8  -3   9      193.77      223.01     58.28 o
  -7  -3   9      643.79      728.99     72.49 o
  -6  -3   9     1222.97     1183.53     59.57 o
  -5  -3   9      200.31      232.74     17.68 o
  -4  -3   9       18.62       18.33     14.65 o
  -3  -3   9       73.19       56.04     14.13 o
  -2  -3   9       22.23       14.79     25.38 o
  -1  -3   9      709.41      749.71     29.44 o
   0  -3   9     1579.45     1658.08     42.89 o
   1  -3   9      948.27      951.18     42.81 o
   2  -3   9     1092.77     1044.40     47.71 o
   3  -3   9      224.52      239.35     47.87 o
   4  -3   9      857.21      841.37     68.39 o
   5  -3   9      378.59      399.90     57.98 o
   6  -3   9        5.17       -2.96     54.63 o
   7  -3   9       71.80       43.39     50.07 o
   8  -3   9       11.10       58.36     65.35 o
   9  -3   9       24.88      101.89     70.13 o
 -10  -2   9      117.96      149.00     54.33 o
  -9  -2   9      114.12       73.63     50.30 o
  -8  -2   9        3.44      -10.94     47.49 o
  -7  -2   9        0.40       21.43     41.64 o
  -6  -2   9      318.72      276.42     14.96 o
  -5  -2   9      515.33      516.25     23.09 o
  -4  -2   9      841.15      925.98     28.75 o
  -3  -2   9     2086.01     2032.97     33.19 o
  -2  -2   9     1567.14     1643.11     29.82 o
  -1  -2   9      144.42      185.31     17.87 o
   0  -2   9      172.26      136.35     21.40 o
   1  -2   9       71.70       61.69     22.25 o
   2  -2   9      195.22      140.82     25.23 o
   3  -2   9      210.79      197.68     28.16 o
   4  -2   9      278.81      277.67     35.00 o
   5  -2   9      872.81      915.53     72.11 o
   6  -2   9      525.35      489.71     66.03 o
   7  -2   9      142.14       92.17     58.66 o
   8  -2   9       16.88       24.54     61.09 o
   9  -2   9       16.85       78.80     63.90 o
  -9  -1   9      148.72      153.34     50.00 o
  -8  -1   9      193.23      174.91     49.62 o
  -7  -1   9      539.84      507.42     62.31 o
  -6  -1   9      289.84      295.51     19.05 o
  -5  -1   9       73.44       66.59     14.80 o
  -4  -1   9      115.84       98.26     12.93 o
  -3  -1   9       61.19       48.12      7.50 o
  -2  -1   9      410.22      378.19     26.53 o
  -1  -1   9      877.72      931.51     24.77 o
   0  -1   9     1040.39     1016.14     28.98 o
   1  -1   9      617.88      627.95     31.68 o
   2  -1   9      934.04      979.21     38.90 o
   3  -1   9     1024.92     1027.11     37.30 o
   4  -1   9      676.58      698.91     42.04 o
   5  -1   9        0.99       -4.18     46.88 o
   6  -1   9       27.34        9.27     44.37 o
   7  -1   9       68.85       85.33     55.54 o
   8  -1   9       75.65      143.69     64.28 o
   9  -1   9       72.43      115.88     58.28 o
  -8   0   9       52.56       26.97     40.20 o
  -7   0   9       16.94       22.34     40.04 o
  -6   0   9      726.29      727.45     28.42 o
  -5   0   9     1284.50     1295.59     29.91 o
  -4   0   9      645.44      659.64     20.39 o
  -3   0   9     1190.29     1197.29     37.87 o
  -2   0   9     2065.22     2182.29     48.63 o
  -1   0   9      107.57       82.98     21.96 o
   0   0   9       20.63       31.47     10.97 o
   1   0   9       98.70      108.72     19.11 o
   2   0   9      157.51      132.14     18.36 o
   3   0   9      427.24      405.88     25.60 o
   4   0   9     1130.87     1137.70     49.04 o
   5   0   9      925.61      919.63     73.32 o
   6   0   9       72.88       80.69     51.97 o
   7   0   9      231.61      257.28     63.98 o
   8   0   9       29.82       23.63     52.88 o
   9   0   9       30.05       38.98     55.54 o
  -8   1   9      174.72      210.63     47.87 o
  -7   1   9      346.44      371.41     50.68 o
  -6   1   9      142.13      171.12     26.77 o
  -5   1   9      633.84      640.31     30.94 o
  -4   1   9       76.47       64.82     20.57 o
  -3   1   9      357.97      329.79     31.83 o
  -2   1   9     2388.77     2569.00     63.13 o
  -1   1   9      883.48      871.01     41.44 o
   0   1   9      991.60      940.97     44.52 o
   1   1   9     1044.15     1109.71     24.58 o
   2   1   9     1736.27     1634.15     37.24 o
   3   1   9      172.14      170.47     20.57 o
   4   1   9      105.57      109.72     26.94 o
   5   1   9      286.45      271.11     35.04 o
   6   1   9        0.17        2.28     49.39 o
   7   1   9      162.29      157.74     54.02 o
   8   1   9       61.26       35.48     59.72 o
   9   1   9       85.38      136.92     67.17 o
  -7   2   9       94.46      106.15     37.84 o
  -6   2   9      141.81      151.36     26.91 o
  -5   2   9      277.35      300.50     31.79 o
  -4   2   9      480.06      460.85     35.84 o
  -3   2   9      825.80      796.34     39.75 o
  -2   2   9      991.11      994.60     43.75 o
  -1   2   9       50.76       43.23     24.68 o
   0   2   9      212.35      198.83     29.27 o
   1   2   9        9.86        4.97     13.10 o
   2   2   9      225.84      231.64     17.06 o
   3   2   9     1119.57     1154.61     41.53 o
   4   2   9      592.32      613.88     38.03 o
   5   2   9      229.82      272.27     35.15 o
   6   2   9      582.87      660.53     69.83 o
   7   2   9      173.90      144.22     57.75 o
   8   2   9        0.94       32.29     56.76 o
   9   2   9        0.55       -4.79     50.61 o
  10   2   9       39.08      -14.44     70.51 o
  -6   3   9      200.80      217.11     25.65 o
  -5   3   9      209.73      206.87     18.54 o
  -4   3   9      897.19      828.27     30.79 o
  -3   3   9       94.33       96.03     16.59 o
  -2   3   9      333.54      372.04     32.11 o
  -1   3   9     2852.23     3034.50     68.03 o
   0   3   9     3197.18     3117.83     77.09 o
   1   3   9     3346.77     3472.58     58.22 o
   2   3   9     1162.04     1182.14     36.03 o
   3   3   9      151.58      141.62     25.85 o
   4   3   9      150.13      126.49     22.35 o
   5   3   9       81.55       76.54     23.37 o
   6   3   9       48.09       71.88     44.37 o
   7   3   9      320.37      316.17     57.75 o
   8   3   9      209.61      226.89     64.21 o
   9   3   9      169.56      185.59     46.08 o
  10   3   9       69.98       50.34     38.75 o
  11   3   9        4.56       -2.74     54.48 o
  -6   4   9      395.93      408.77     31.02 o
  -5   4   9      350.23      338.67     26.24 o
  -4   4   9     2448.05     2410.69     33.71 o
  -3   4   9      979.65      957.50     26.37 o
  -2   4   9      323.43      337.77     25.79 o
  -1   4   9      272.26      282.29     30.40 o
   0   4   9       74.58       66.59     10.78 o
   1   4   9     1195.68     1241.32     32.66 o
   2   4   9     1107.50     1093.67     34.45 o
   3   4   9     1236.64     1211.10     47.86 o
   4   4   9      575.74      508.00     39.35 o
   5   4   9      719.97      680.66     52.24 o
   6   4   9      587.52      506.60     45.32 o
   7   4   9       34.84       18.59     33.39 o
   8   4   9        0.20        9.89     35.04 o
   9   4   9        1.22       15.81     40.41 o
  10   4   9        6.85       20.97     57.98 o
  11   4   9        0.10      -11.02     57.29 o
  -6   5   9       18.74       17.55     45.51 o
  -5   5   9       61.65       47.62     21.02 o
  -4   5   9        0.47        2.13     16.43 o
  -3   5   9      183.68      191.03     15.17 o
  -2   5   9      402.33      411.86     17.72 o
  -1   5   9      908.20      896.64     22.43 o
   0   5   9      874.31      828.90     23.97 o
   1   5   9      241.29      274.55     20.67 o
   2   5   9      649.39      599.60     33.89 o
   3   5   9        3.63        8.19     22.43 o
   4   5   9       71.61       63.92     27.28 o
   5   5   9        1.65       -6.10     27.80 o
   6   5   9      315.87      330.45     64.66 o
   7   5   9      512.35      490.55     71.27 o
   8   5   9       59.51       61.01     52.43 o
   9   5   9       71.53       74.08     55.62 o
  10   5   9       19.38       11.93     55.62 o
  11   5   9       43.37       23.02     55.01 o
  -6   6   9      245.43      290.03     63.75 o
  -5   6   9      317.78      364.42     65.12 o
  -4   6   9      472.13      483.36     32.86 o
  -3   6   9       26.66       23.48     12.40 o
  -2   6   9     1360.13     1383.24     31.74 o
  -1   6   9       27.67       25.87     12.97 o
   0   6   9      621.21      647.08     37.66 o
   1   6   9     1898.66     1913.10     43.17 o
   2   6   9     2805.19     2873.72     92.78 o
   3   6   9      838.71      889.91     44.93 o
   4   6   9      304.05      297.97     33.46 o
   5   6   9      489.39      439.63     41.62 o
   6   6   9        0.52        0.38     51.44 o
   7   6   9       25.67       24.39     53.64 o
   8   6   9        6.43        1.14     48.17 o
   9   6   9       76.40      110.78     55.32 o
  10   6   9       11.08        8.36     54.33 o
  11   6   9       47.41       56.99     55.77 o
  -6   7   9        9.38       26.06     56.08 o
  -5   7   9       22.66       25.07     24.72 o
  -4   7   9      384.55      433.41     71.80 o
  -3   7   9      766.92      739.96     38.76 o
  -2   7   9     3803.69     3749.03     47.37 o
  -1   7   9      205.86      207.48     18.30 o
   0   7   9      968.82     1014.33     43.55 o
   1   7   9       52.47       55.29     17.27 o
   2   7   9       12.83        6.29     21.39 o
   3   7   9      100.76      102.25     26.83 o
   4   7   9        4.70       11.78     27.12 o
   5   7   9     1151.45     1143.48     87.99 o
   6   7   9      317.57      273.85     58.28 o
   7   7   9      156.60      208.04     61.24 o
   8   7   9       11.36       16.26     49.09 o
   9   7   9       19.10       21.28     50.61 o
  10   7   9       18.21       16.03     55.85 o
  -6   8   9      361.25      309.79     71.88 o
  -5   8   9      459.12      525.43     77.43 o
  -4   8   9      140.58      153.46     31.15 o
  -3   8   9      107.53      108.43     62.23 o
  -2   8   9       12.85       11.37     22.28 o
  -1   8   9       62.27       63.57     17.15 o
   0   8   9      160.15      155.18     25.27 o
   1   8   9      485.58      461.21     51.36 o
   2   8   9      286.81      279.81     38.71 o
   3   8   9      461.23      493.69     37.72 o
   4   8   9      193.00      188.31     33.27 o
   5   8   9       35.25       -6.15     47.03 o
   6   8   9        0.77        7.45     45.74 o
   7   8   9      102.06       50.07     57.75 o
   8   8   9      134.68      183.42     57.22 o
   9   8   9       19.09       39.44     54.48 o
  10   8   9       17.17       -5.09     56.08 o
  -6   9   9      145.32      167.70     70.74 o
  -5   9   9       57.83       93.99     66.18 o
  -4   9   9      260.67      270.16     36.12 o
  -3   9   9      580.99      578.91     42.18 o
  -2   9   9      540.82      660.07     81.76 o
  -1   9   9     1227.98     1188.72     48.56 o
   0   9   9      745.18      803.49     36.59 o
   1   9   9       75.27       61.81     23.50 o
   2   9   9        0.03       24.39     57.98 o
   3   9   9      275.13      253.75     34.34 o
   4   9   9      417.43      392.00     74.39 o
   5   9   9       91.15      126.21     54.10 o
   6   9   9      319.26      308.42     66.26 o
   7   9   9      198.74      232.74     67.55 o
   8   9   9      130.58      156.91     64.97 o
   9   9   9       65.88       50.15     63.14 o
  10   9   9        1.61      -15.42     56.46 o
  -6  10   9      232.00      207.28     75.98 o
  -5  10   9      315.89      419.73     82.52 o
  -4  10   9       38.99       71.65     62.00 o
  -3  10   9        3.47       22.89     28.46 o
  -2  10   9      148.92       99.95     31.47 o
  -1  10   9      623.09      529.15     78.19 o
   0  10   9       80.55       93.64     22.14 o
   1  10   9      423.06      419.62     34.02 o
   2  10   9      762.01      694.03     78.26 o
   3  10   9     1235.75     1272.12    101.13 o
   4  10   9      188.13      164.28     63.45 o
   5  10   9      128.74      119.29     64.21 o
   6  10   9        0.74      -21.28     61.47 o
   7  10   9        0.08        3.95     53.64 o
   8  10   9       16.66       -3.95     59.04 o
   9  10   9       28.59       27.28     56.38 o
  10  10   9       41.84       63.90     57.60 o
  -5  11   9      234.69      307.81     78.26 o
  -4  11   9      127.67      168.76     75.91 o
  -3  11   9      152.55      161.14     35.58 o
  -2  11   9      170.52      119.50     33.84 o
  -1  11   9      244.01      279.54     77.05 o
   0  11   9      193.86      196.04     74.77 o
   1  11   9      137.16      136.59     28.84 o
   2  11   9       19.22       44.75     61.70 o
   3  11   9        1.04       22.19     63.29 o
   4  11   9       84.69      161.24     67.47 o
   5  11   9       65.25       32.22     54.78 o
   6  11   9       10.93       24.62     55.09 o
   7  11   9       65.48       94.98     64.51 o
   8  11   9       43.15       27.28     61.70 o
   9  11   9        6.74       -5.09     61.70 o
  10  11   9        0.98      -18.16     59.50 o
  -4  12   9       20.61       64.89     79.02 o
  -3  12   9        0.58       14.74     70.82 o
  -2  12   9      147.50      154.08     36.57 o
  -1  12   9      231.91      262.41     41.12 o
   0  12   9       74.83       84.57     60.63 o
   1  12   9      394.29      420.04     84.27 o
   2  12   9       70.66      132.90     34.12 o
   3  12   9      261.94      297.74     73.51 o
   4  12   9      118.96      107.36     63.22 o
   5  12   9      106.54       89.13     66.56 o
   6  12   9       19.22       36.47     65.42 o
   7  12   9        0.68       22.04     58.96 o
   8  12   9       78.50      109.26     61.93 o
   9  12   9       53.89       23.40     62.46 o
  -3  13   9       35.56       88.14     79.33 o
  -2  13   9      170.09      195.73     75.83 o
  -1  13   9       16.07       45.81     35.59 o
   0  13   9       11.04        6.91     66.71 o
   1  13   9        0.09       -8.81     72.72 o
   2  13   9        3.67       15.04     70.44 o
   3  13   9      266.76      234.64     62.80 o
   4  13   9      185.72      190.14     45.36 o
   5  13   9      317.07      346.82     51.72 o
   6  13   9      173.43      193.07     48.60 o
   7  13   9      198.89      260.22     50.42 o
   8  13   9       13.20       23.87     48.92 o
   9  13   9        1.70       31.31     63.90 o
  -1  14   9       68.82       72.80     37.06 o
   0  14   9      330.11      274.76     86.70 o
   1  14   9      160.33      184.11     86.09 o
   2  14   9      119.83       83.58     77.28 o
   3  14   9       70.30      122.11     74.24 o
   4  14   9       10.17       14.99     40.62 o
   5  14   9       31.87       22.91     44.36 o
   6  14   9        7.76       -6.06     45.60 o
   7  14   9       16.18       20.46     46.53 o
   8  14   9       47.66       95.68     47.70 o
   2  15   9       92.18      139.58     87.31 o
   3  15   9      251.64      374.98     95.13 o
   4  15   9      164.15      151.66     80.54 o
   5  15   9      210.28       96.65     69.45 o
   6  15   9      134.61      104.37     45.39 o
   7  15   9       47.45       10.64     61.39 o
  -3 -14  10        6.36       74.08     65.73 o
  -2 -14  10       15.14       25.45     55.77 o
  -1 -14  10       13.84       19.01     43.81 o
   0 -14  10        4.73       10.49     40.65 o
  -5 -13  10       50.94       63.83     69.53 o
  -4 -13  10        0.53        4.18     57.67 o
  -3 -13  10        0.07       15.80     56.68 o
  -2 -13  10       38.53       61.62     56.84 o
  -1 -13  10       71.43       57.67     42.09 o
   0 -13  10        7.00       17.91     39.54 o
   1 -13  10        9.52       11.93     62.46 o
   2 -13  10       13.00       29.33     61.55 o
  -6 -12  10      106.15      149.76     65.04 o
  -5 -12  10       34.80       10.71     61.55 o
  -4 -12  10      204.01      202.19     71.20 o
  -3 -12  10       69.10       89.58     55.32 o
  -2 -12  10      116.92      180.54     63.22 o
  -1 -12  10       40.91       50.23     53.34 o
   0 -12  10      112.51      108.17     39.20 o
   1 -12  10        0.27      -13.91     57.44 o
   2 -12  10       27.64       88.82     61.32 o
   3 -12  10        9.26       -8.05     60.71 o
  -6 -11  10       48.07       57.14     58.89 o
  -5 -11  10        5.19       21.66     53.72 o
  -4 -11  10        0.02       34.72     61.09 o
  -3 -11  10       13.46       34.88     50.15 o
  -2 -11  10       17.69       23.40     54.94 o
  -1 -11  10       75.50       68.01     56.76 o
   0 -11  10      705.68      721.15     56.09 o
   1 -11  10      133.76      167.42     44.50 o
   2 -11  10       59.14       56.99     49.16 o
   3 -11  10       10.17       -1.06     52.81 o
   4 -11  10       27.30       18.92     54.10 o
  -7 -10  10       82.19       54.25     57.60 o
  -6 -10  10      186.67      138.37     65.12 o
  -5 -10  10      240.55      257.81     66.41 o
  -4 -10  10      291.92      280.00     64.97 o
  -3 -10  10      183.76      150.07     56.30 o
  -2 -10  10      168.36      175.75     53.19 o
  -1 -10  10      152.20      156.91     64.81 o
   0 -10  10        2.16       11.72     35.93 o
   1 -10  10       22.31       32.08     33.58 o
   2 -10  10       23.48       19.07     57.67 o
   3 -10  10       11.86      -11.93     58.89 o
   4 -10  10      140.05      174.23     65.12 o
   5 -10  10      161.87      122.03     68.46 o
  -8  -9  10       31.23       56.30     69.37 o
  -7  -9  10       82.76       81.30     62.99 o
  -6  -9  10       48.27       31.99     63.22 o
  -5  -9  10        1.48        4.56     63.07 o
  -4  -9  10        6.09        2.58     51.52 o
  -3  -9  10      127.54      105.70     35.69 o
  -2  -9  10      131.95      117.55     60.56 o
  -1  -9  10      426.97      479.68     65.35 o
   0  -9  10      696.77      736.20     53.36 o
   1  -9  10      352.02      362.32     47.16 o
   2  -9  10      258.78      298.46     64.13 o
   3  -9  10      137.77      118.91     57.98 o
   4  -9  10        3.86        3.95     57.29 o
   5  -9  10        5.38       16.11     65.80 o
  -8  -8  10        7.23       -5.09     53.57 o
  -7  -8  10       35.22       27.28     63.14 o
  -6  -8  10       23.24       83.51     51.97 o
  -5  -8  10       84.47      106.99     49.54 o
  -4  -8  10      716.14      663.20     45.38 o
  -3  -8  10      165.28      179.74     37.16 o
  -2  -8  10      108.88      108.35     33.81 o
  -1  -8  10       25.72       -1.14     50.99 o
   0  -8  10       89.34       92.47     32.58 o
   1  -8  10     1015.15     1059.18     60.83 o
   2  -8  10       53.98       57.52     51.06 o
   3  -8  10      415.69      427.33     65.50 o
   4  -8  10      101.98      133.73     54.18 o
   5  -8  10       98.70       54.02     56.15 o
   6  -8  10        8.31      -22.64     66.56 o
  -9  -7  10      157.23      244.52     72.56 o
  -8  -7  10      163.75      190.19     69.22 o
  -7  -7  10       12.60       21.81     63.37 o
  -6  -7  10       51.05      109.04     57.44 o
  -5  -7  10       29.08       26.22     20.57 o
  -4  -7  10       90.04       56.80     29.52 o
  -3  -7  10      442.16      420.82     40.18 o
  -2  -7  10     1408.44     1466.26     91.64 o
  -1  -7  10      399.42      402.60     41.22 o
   0  -7  10       69.33       67.14     29.73 o
   1  -7  10      535.19      600.08     48.34 o
   2  -7  10        3.89       33.66     46.35 o
   3  -7  10       12.25        0.76     46.58 o
   4  -7  10        3.06       -8.59     46.96 o
   5  -7  10      196.34      215.72     68.46 o
   6  -7  10      175.54      143.99     57.67 o
   7  -7  10       23.89       62.91     56.38 o
  -9  -6  10       57.26       51.29     64.13 o
  -8  -6  10      169.07      103.03     60.56 o
  -7  -6  10       66.73       44.75     57.98 o
  -6  -6  10      330.01      417.45     72.34 o
  -5  -6  10      227.03      233.59     23.09 o
  -4  -6  10      428.69      458.11     71.73 o
  -3  -6  10      599.15      685.75     71.12 o
  -2  -6  10       55.10       43.84     46.20 o
  -1  -6  10      625.63      585.09     40.48 o
   0  -6  10       11.98       21.57     28.79 o
   1  -6  10      969.47      931.44     51.97 o
   2  -6  10      493.66      555.52     62.53 o
   3  -6  10      501.99      577.86     66.11 o
   4  -6  10      186.00      208.96     52.35 o
   5  -6  10       15.06        3.57     56.46 o
   6  -6  10        0.08        4.10     53.72 o
   7  -6  10       24.46       23.48     55.62 o
  -9  -5  10      123.71      158.73     59.80 o
  -8  -5  10       57.06       84.87     53.57 o
  -7  -5  10      219.23      244.06     65.50 o
  -6  -5  10        5.22        5.47     50.53 o
  -5  -5  10        0.19        2.54     12.07 o
  -4  -5  10      270.05      286.41     31.33 o
  -3  -5  10      772.44      821.31     77.28 o
  -2  -5  10      646.72      661.06     72.26 o
  -1  -5  10      147.71      181.88     28.92 o
   0  -5  10     1293.73     1302.88     52.74 o
   1  -5  10       49.72       34.57     36.78 o
   2  -5  10      566.80      544.35     57.98 o
   3  -5  10      176.60      151.28     45.36 o
   4  -5  10      178.82      138.97     52.58 o
   5  -5  10      127.40      126.97     52.35 o
   6  -5  10       78.09       99.08     56.91 o
   7  -5  10      155.61      136.77     58.43 o
 -10  -4  10       45.70       52.28     51.74 o
  -9  -4  10        6.00       35.33     52.28 o
  -8  -4  10      230.58      263.97     67.09 o
  -7  -4  10      782.56      727.92     75.30 o
  -6  -4  10      261.52      265.56     58.89 o
  -5  -4  10      558.73      546.18     29.21 o
  -4  -4  10      282.14      274.84     21.74 o
  -3  -4  10        0.22      -16.72     38.68 o
  -2  -4  10       40.22       23.78     46.20 o
  -1  -4  10       56.11       26.77     22.03 o
   0  -4  10       93.71      106.40     31.38 o
   1  -4  10      165.18      158.88     37.76 o
   2  -4  10     2917.18     2957.59    103.95 o
   3  -4  10      451.49      528.47     60.79 o
   4  -4  10       11.68       33.74     38.83 o
   5  -4  10      151.38      152.80     50.68 o
   6  -4  10        5.65        5.55     48.40 o
   7  -4  10       26.81       -7.45     61.93 o
   8  -4  10        2.21        2.28     56.99 o
  -9  -3  10        2.51      -24.16     49.62 o
  -8  -3  10       51.70       55.70     49.01 o
  -7  -3  10       13.00       -1.90     47.79 o
  -6  -3  10        2.31       -2.58     43.31 o
  -5  -3  10       26.17       22.89     14.44 o
  -4  -3  10     1419.83     1439.92     35.06 o
  -3  -3  10      710.85      735.96     26.33 o
  -2  -3  10      869.54      875.01     33.90 o
  -1  -3  10      781.61      807.91     34.90 o
   0  -3  10      257.90      227.02     26.79 o
   1  -3  10      890.25      975.48     55.77 o
   2  -3  10      497.49      453.85     48.55 o
   3  -3  10       96.94      102.73     40.73 o
   4  -3  10       30.06       28.11     38.52 o
   5  -3  10       30.71       50.00     50.30 o
   6  -3  10      140.89      144.90     51.06 o
   7  -3  10       50.15       76.90     55.92 o
   8  -3  10      128.94      167.09     69.90 o
  -9  -2  10       12.67        0.15     48.71 o
  -8  -2  10      292.14      284.33     57.67 o
  -7  -2  10      202.41      243.07     57.37 o
  -6  -2  10      411.78      411.03     47.26 o
  -5  -2  10      177.25      201.95     17.69 o
  -4  -2  10       54.97       77.65     13.47 o
  -3  -2  10      191.32      162.64     12.79 o
  -2  -2  10       27.08       26.91     10.28 o
  -1  -2  10      278.89      296.56     19.24 o
   0  -2  10      371.06      387.60     24.70 o
   1  -2  10     1066.78     1035.48     42.73 o
   2  -2  10       44.23       64.21     33.66 o
   3  -2  10        5.89        8.21     39.36 o
   4  -2  10      254.37      233.19     33.60 o
   5  -2  10      359.99      363.51     59.72 o
   6  -2  10        9.24      -15.27     53.42 o
   7  -2  10       39.78       24.54     59.04 o
   8  -2  10      164.28      199.84     67.17 o
   9  -2  10       16.45       24.01     59.88 o
  -9  -1  10       30.54       42.40     44.22 o
  -8  -1  10       15.11        1.14     43.39 o
  -7  -1  10      143.09      161.69     50.99 o
  -6  -1  10      817.99      871.02     36.00 o
  -5  -1  10      634.36      626.41     30.19 o
  -4  -1  10      488.91      466.47     23.69 o
  -3  -1  10      368.42      415.93     29.13 o
  -2  -1  10     1131.69     1134.06     40.88 o
  -1  -1  10      374.59      401.63     15.68 o
   0  -1  10      267.50      245.92     21.01 o
   1  -1  10       11.25       11.79     19.47 o
   2  -1  10       16.66       30.24     29.33 o
   3  -1  10     1042.58     1016.26     43.79 o
   4  -1  10      114.06      102.76     28.06 o
   5  -1  10      281.64      282.05     53.49 o
   6  -1  10      563.91      564.33     73.25 o
   7  -1  10       90.79      103.57     52.35 o
   8  -1  10        1.27        8.43     59.95 o
   9  -1  10        4.12      -30.85     56.91 o
  -8   0  10      285.58      349.52     55.62 o
  -7   0  10      325.96      378.32     56.46 o
  -6   0  10     1489.16     1559.21     86.20 o
  -5   0  10       25.91       24.16     10.88 o
  -4   0  10       10.99       12.87     20.66 o
  -3   0  10      159.39      135.84     23.71 o
  -2   0  10      471.52      500.28     32.87 o
  -1   0  10     1129.56     1226.64     40.81 o
   0   0  10      918.89      901.70     23.96 o
   1   0  10     1485.38     1549.56     75.64 o
   2   0  10      316.14      302.83     21.48 o
   3   0  10     1669.50     1639.55     51.60 o
   4   0  10      155.18      166.58     28.45 o
   5   0  10      126.92      137.23     48.33 o
   6   0  10       13.71       18.16     46.05 o
   7   0  10       30.05       10.03     52.12 o
   8   0  10       20.84       24.85     59.42 o
   9   0  10       38.97       60.56     56.91 o
  -7   1  10      102.82      108.66     40.50 o
  -6   1  10      244.21      257.30     30.40 o
  -5   1  10      746.25      734.12     53.16 o
  -4   1  10      270.97      299.47     25.80 o
  -3   1  10     1398.08     1399.69     42.26 o
  -2   1  10     1638.86     1676.19     45.66 o
  -1   1  10        2.19       -1.62     21.56 o
   0   1  10        0.95        0.74     26.91 o
   1   1  10       57.59       41.91     15.21 o
   2   1  10       86.24      108.35     16.58 o
   3   1  10      402.95      356.10     39.82 o
   4   1  10      488.49      455.67     35.60 o
   5   1  10     1396.97     1412.92     83.35 o
   6   1  10      211.13      215.49     57.60 o
   7   1  10       38.81       50.00     49.54 o
   8   1  10        5.80        4.33     59.57 o
   9   1  10        7.81       -5.62     57.82 o
  -7   2  10      120.62      107.82     38.83 o
  -6   2  10      372.82      358.41     33.63 o
  -5   2  10       57.74       47.30     20.49 o
  -4   2  10       29.38       14.76     19.33 o
  -3   2  10      514.51      521.04     36.32 o
  -2   2  10     1190.61     1180.96     71.12 o
  -1   2  10     1423.00     1477.13     53.33 o
   0   2  10     1429.61     1424.55     54.61 o
   1   2  10     1634.04     1647.59     35.63 o
   2   2  10     1364.50     1375.13     39.28 o
   3   2  10     1199.77     1136.54     37.31 o
   4   2  10      109.48       86.55     24.99 o
   5   2  10       92.20       61.03     27.45 o
   6   2  10      101.11      149.38     50.99 o
   7   2  10      225.97      205.08     59.27 o
   8   2  10      204.43      196.42     64.28 o
   9   2  10      129.24      141.56     66.94 o
  -6   3  10      282.76      333.84     32.83 o
  -5   3  10      881.26      830.53    112.57 o
  -4   3  10      673.33      592.99     38.64 o
  -3   3  10     1494.06     1481.25     64.81 o
  -2   3  10      584.84      587.12     38.71 o
  -1   3  10       18.98       25.73     25.58 o
   0   3  10        3.25       13.65     24.75 o
   1   3  10      208.14      197.39     17.11 o
   2   3  10       38.71       38.91     17.57 o
   3   3  10      392.30      387.41     27.59 o
   4   3  10     1566.71     1547.79     57.43 o
   5   3  10      805.80      827.34     39.53 o
   6   3  10       98.44       83.14     33.10 o
   7   3  10      270.83      225.60     41.11 o
   8   3  10       16.34       13.44     38.70 o
   9   3  10       31.55       64.51     43.65 o
  10   3  10        1.04       11.85     55.77 o
  -6   4  10        2.38        9.88     43.31 o
  -5   4  10       91.81       83.81     48.48 o
  -4   4  10       36.73       23.55     15.19 o
  -3   4  10      469.41      456.32     28.90 o
  -2   4  10      169.76      142.26     27.37 o
  -1   4  10      825.84      817.05     42.70 o
   0   4  10      278.32      236.81     19.24 o
   1   4  10      493.63      478.18     22.71 o
   2   4  10      762.95      758.12     31.10 o
   3   4  10       62.09       56.43     23.84 o
   4   4  10       52.35       54.87     26.61 o
   5   4  10       19.71        0.25     28.67 o
   6   4  10       69.00       58.43     49.62 o
   7   4  10       99.88      111.06     38.23 o
   8   4  10      172.85      168.16     42.47 o
   9   4  10       29.46       45.89     58.13 o
  10   4  10        5.80        6.23     56.84 o
  -6   5  10      196.75      212.45     56.53 o
  -5   5  10      408.38      486.68     64.81 o
  -4   5  10      131.59      137.21     17.13 o
  -3   5  10        3.49        7.38      6.74 o
  -2   5  10      308.84      311.60     29.94 o
  -1   5  10       39.39       50.96     25.28 o
   0   5  10      157.67      142.85     13.60 o
   1   5  10      824.41      797.11     29.10 o
   2   5  10     1201.40     1209.57     38.07 o
   3   5  10     1008.31      938.96     45.07 o
   4   5  10      131.61      156.17     30.28 o
   5   5  10      143.44      152.52     32.93 o
   6   5  10      153.33      142.55     57.29 o
   7   5  10      143.99      166.40     56.08 o
   8   5  10       40.76       47.11     56.84 o
   9   5  10       23.40       -3.95     53.04 o
  10   5  10       26.40       91.33     58.28 o
  -6   6  10        8.96       31.76     51.74 o
  -5   6  10        0.30       22.49     51.67 o
  -4   6  10      552.39      524.08     36.89 o
  -3   6  10      592.48      599.44     21.98 o
  -2   6  10      786.70      828.74     24.33 o
  -1   6  10     1461.92     1450.20     38.85 o
   0   6  10      424.40      402.70     21.34 o
   1   6  10      695.68      712.49     29.07 o
   2   6  10      143.39      119.03     20.15 o
   3   6  10       28.61       16.79     22.56 o
   4   6  10       43.38       52.02     24.92 o
   5   6  10      211.96      227.42     64.51 o
   6   6  10      278.94      375.97     68.69 o
   7   6  10        9.74       51.67     53.72 o
   8   6  10       74.03       76.21     56.46 o
   9   6  10       50.81       93.46     62.69 o
  10   6  10       42.67        6.08     56.61 o
  -6   7  10      339.65      329.62     68.01 o
  -5   7  10      218.19      203.10     62.53 o
  -4   7  10      516.38      537.96     76.06 o
  -3   7  10      104.49      132.42     20.96 o
  -2   7  10       19.37       18.59     12.63 o
  -1   7  10       26.03       23.15     13.58 o
   0   7  10      285.17      246.54     19.88 o
   1   7  10      517.19      523.69     27.13 o
   2   7  10     1489.48     1433.90     42.80 o
   3   7  10      566.29      567.68     40.39 o
   4   7  10       85.66       60.63     26.04 o
   5   7  10       98.93       69.15     57.60 o
   6   7  10      206.73      246.42     66.33 o
   7   7  10        7.93       33.28     56.91 o
   8   7  10       49.74       46.12     54.94 o
   9   7  10       13.76       19.15     56.00 o
  10   7  10       17.15       10.41     59.88 o
  -6   8  10        3.57       -0.61     59.88 o
  -5   8  10        7.37       16.56     58.58 o
  -4   8  10       80.53       58.20     59.34 o
  -3   8  10      380.89      368.10     31.47 o
  -2   8  10      415.27      435.99     31.74 o
  -1   8  10     2399.74     2443.79     45.79 o
   0   8  10      323.43      315.17     59.84 o
   1   8  10       31.70       32.58     16.55 o
   2   8  10       11.39       10.61     23.05 o
   3   8  10       32.55       33.80     24.29 o
   4   8  10      177.08      142.34     30.92 o
   5   8  10      487.49      442.45     75.30 o
   6   8  10      952.79     1046.37     95.82 o
   7   8  10      307.83      348.23     65.57 o
   8   8  10      111.59       94.30     60.63 o
   9   8  10        4.12       50.07     54.71 o
  10   8  10       23.54       -2.58     58.05 o
  -6   9  10      171.93      161.77     68.39 o
  -5   9  10      214.55      212.83     72.72 o
  -4   9  10      463.02      512.05     81.07 o
  -3   9  10       50.93       36.62     64.43 o
  -2   9  10       28.24       60.48     66.56 o
  -1   9  10      120.30      122.94     67.78 o
   0   9  10      504.83      494.00     44.18 o
   1   9  10      960.46      905.36     46.15 o
   2   9  10      945.50      873.35     57.18 o
   3   9  10      454.76      395.71     37.91 o
   4   9  10      368.01      369.05     75.91 o
   5   9  10       83.59       71.73     49.85 o
   6   9  10       11.55        2.74     52.28 o
   7   9  10        0.03       -3.04     61.55 o
   8   9  10        1.38       -0.08     57.29 o
   9   9  10       11.58       16.79     63.75 o
  10   9  10       51.72       57.90     62.38 o
  -6  10  10        0.11        0.08     62.00 o
  -5  10  10      220.48      203.33     77.35 o
  -4  10  10       90.46      152.96     69.60 o
  -3  10  10      305.41      319.06     79.25 o
  -2  10  10      240.63      257.06     35.49 o
  -1  10  10      234.29      252.19     34.70 o
   0  10  10      271.52      272.55     76.36 o
   1  10  10      124.44      120.43     65.27 o
   2  10  10      121.51       89.09     27.05 o
   3  10  10       16.68       22.64     55.32 o
   4  10  10       40.20       54.86     52.96 o
   5  10  10       97.05      106.07     66.03 o
   6  10  10       47.82       24.01     63.22 o
   7  10  10      194.19      227.04     68.16 o
   8  10  10       55.39       56.76     63.52 o
   9  10  10        0.11      -21.50     54.78 o
  10  10  10       14.92       -3.19     61.70 o
  -5  11  10       40.92        1.14     74.01 o
  -4  11  10      111.54      101.89     76.59 o
  -3  11  10        1.45       43.39     62.31 o
  -2  11  10       17.06        7.29     70.89 o
  -1  11  10      251.04      260.32     37.74 o
   0  11  10       36.17        7.60     60.94 o
   1  11  10      184.16      197.71     75.22 o
   2  11  10       14.08       23.33     66.03 o
   3  11  10      495.64      512.13     84.65 o
   4  11  10       78.93       93.08     65.73 o
   5  11  10        7.91       12.99     58.66 o
   6  11  10       63.46       40.27     56.68 o
   7  11  10       55.87       19.53     65.27 o
   8  11  10       42.24       52.73     65.95 o
   9  11  10       17.16       15.50     62.46 o
  -3  12  10      206.86      216.25     88.60 o
  -2  12  10      391.70      436.22     95.59 o
  -1  12  10       32.24       57.70     41.79 o
   0  12  10       19.91       28.95     76.06 o
   1  12  10        0.11       -6.84     72.72 o
   2  12  10       53.31       49.12     33.91 o
   3  12  10      148.78      122.41     68.92 o
   4  12  10      147.95      233.65     76.52 o
   5  12  10       25.25        2.96     57.67 o
   6  12  10        8.20       18.08     59.50 o
   7  12  10       32.54       76.82     67.09 o
   8  12  10       16.07       27.89     61.62 o
   9  12  10       18.75        5.93     68.39 o
  -2  13  10      148.42      162.15     85.03 o
  -1  13  10      147.84      171.72     78.11 o
   0  13  10      154.81      224.30     87.99 o
   1  13  10       98.67      148.62     75.83 o
   2  13  10      106.80      120.51     74.08 o
   3  13  10      109.47       71.04     64.89 o
   4  13  10        6.07        9.78     40.51 o
   5  13  10       10.40       11.25     60.56 o
   6  13  10       10.26       33.81     67.09 o
   7  13  10       31.14       57.37     61.77 o
   8  13  10       16.19       27.81     59.65 o
   1  14  10        8.48      -21.43     67.70 o
   2  14  10       15.54       20.29     77.50 o
   3  14  10       37.75       42.17     76.44 o
   4  14  10      321.60      283.27     80.16 o
   5  14  10       54.85       59.82     43.10 o
   6  14  10      124.37      129.13     47.34 o
   7  14  10       13.98      -17.40     62.15 o
   7  15  10        8.84      -14.44     59.57 o
  -1 -14  11       75.04       41.64     53.11 o
  -3 -13  11      127.38      112.23     69.07 o
  -2 -13  11       69.80       79.63     62.38 o
  -1 -13  11       33.31       20.32     41.39 o
   0 -13  11        4.30       -0.89     41.87 o
   1 -13  11        0.39      -15.27     53.49 o
  -4 -12  11        1.84       -1.82     68.84 o
  -3 -12  11        2.85      -34.80     64.97 o
  -2 -12  11       61.10       56.00     58.05 o
  -1 -12  11       84.43      124.16     39.96 o
   0 -12  11       46.69       59.46     37.24 o
   1 -12  11       38.11       43.16     51.44 o
   2 -12  11       52.23       54.63     54.18 o
  -5 -11  11      270.68      325.21     80.85 o
  -4 -11  11       76.94       49.77     64.28 o
  -3 -11  11       14.11       13.83     61.01 o
  -2 -11  11       70.74      109.80     64.28 o
  -1 -11  11       58.95       33.89     39.34 o
   0 -11  11        9.99       25.48     35.03 o
   1 -11  11        0.90       30.32     52.12 o
   2 -11  11       50.46       39.59     55.39 o
   3 -11  11       27.16        9.57     55.77 o
  -6 -10  11      195.73      190.87     74.01 o
  -5 -10  11       49.97       44.37     66.41 o
  -4 -10  11       45.67       43.61     47.19 o
  -3 -10  11      107.50       77.88     51.59 o
  -2 -10  11        6.06        1.22     58.05 o
  -1 -10  11       20.78       16.52     36.09 o
   0 -10  11       60.41       88.15     39.26 o
   1 -10  11      182.66      116.41     53.49 o
   2 -10  11       21.23       23.86     48.25 o
   3 -10  11       65.52       84.34     52.50 o
   4 -10  11       30.68       54.10     63.52 o
  -7  -9  11       20.98        7.14     63.14 o
  -6  -9  11       79.56       59.42     56.91 o
  -5  -9  11       66.58      107.97     55.32 o
  -4  -9  11      139.77      165.64     67.85 o
  -3  -9  11       77.07       58.96     62.38 o
  -2  -9  11       16.50        8.05     53.34 o
  -1  -9  11       19.88       33.89     33.72 o
   0  -9  11        4.57        8.88     32.37 o
   1  -9  11       25.65       35.10     48.86 o
   2  -9  11       17.53       31.99     46.58 o
   3  -9  11       38.08       53.34     49.69 o
   4  -9  11       31.80       85.63     61.17 o
   5  -9  11       33.12      109.04     62.53 o
  -8  -8  11      112.83      136.31     68.54 o
  -7  -8  11        0.66        6.53     63.90 o
  -6  -8  11        2.26       14.44     60.71 o
  -5  -8  11      139.72      157.67     66.87 o
  -4  -8  11       46.85       49.47     50.15 o
  -3  -8  11      210.38      177.90     36.32 o
  -2  -8  11       42.60       84.72     45.06 o
  -1  -8  11      775.23      743.11     50.91 o
   0  -8  11      817.11      736.36     50.51 o
   1  -8  11       79.18       54.02     43.01 o
   2  -8  11       10.52        6.31     50.38 o
   3  -8  11        9.07       31.69     54.18 o
   4  -8  11       15.07       41.72     52.81 o
   5  -8  11       17.20       -6.15     61.70 o
   6  -8  11       50.41       23.25     56.23 o
  -8  -7  11       51.30       20.67     67.02 o
  -7  -7  11       41.39       61.39     62.99 o
  -6  -7  11      404.48      414.57     78.49 o
  -5  -7  11      361.61      302.34     72.11 o
  -4  -7  11      535.32      466.62     65.80 o
  -3  -7  11     1010.83     1001.24     87.91 o
  -2  -7  11        6.86       11.25     42.02 o
  -1  -7  11        2.81        2.46     31.01 o
   0  -7  11        1.51       18.77     30.81 o
   1  -7  11      388.08      306.21     54.18 o
   2  -7  11       61.69       70.59     45.36 o
   3  -7  11      198.31      211.16     58.43 o
   4  -7  11      387.02      374.14     66.11 o
   5  -7  11      126.34      170.58     65.95 o
   6  -7  11       15.90       49.69     62.31 o
  -9  -6  11      159.97      180.08     67.93 o
  -8  -6  11       83.36      108.43     62.61 o
  -7  -6  11      118.21      149.31     67.63 o
  -6  -6  11        2.01       17.25     57.98 o
  -5  -6  11       30.84       25.30     23.97 o
  -4  -6  11       40.89       69.15     46.88 o
  -3  -6  11      473.92      519.35     73.32 o
  -2  -6  11      454.35      489.26     69.37 o
  -1  -6  11      997.02      983.67     51.34 o
   0  -6  11     1111.88     1098.77     55.71 o
   1  -6  11      138.59      143.38     41.87 o
   2  -6  11       36.28       57.98     44.68 o
   3  -6  11       17.06       -9.88     46.96 o
   4  -6  11      110.73       97.41     53.11 o
   5  -6  11       38.94       31.38     59.34 o
   6  -6  11       93.37      117.24     63.90 o
   7  -6  11       94.66       87.99     64.28 o
  -9  -5  11        3.79      -14.36     51.90 o
  -8  -5  11       35.47       66.41     53.80 o
  -7  -5  11      388.68      416.16     73.63 o
  -6  -5  11       58.02       63.07     48.86 o
  -5  -5  11      105.79      153.02     24.67 o
  -4  -5  11      467.01      458.14     26.92 o
  -3  -5  11      161.41      150.45     54.25 o
  -2  -5  11       24.91       27.38     23.77 o
  -1  -5  11       27.66       18.04     25.57 o
   0  -5  11     1432.22     1362.36     56.11 o
   1  -5  11      826.82      853.07     64.43 o
   2  -5  11      728.22      610.00     61.01 o
   3  -5  11      621.39      607.26     66.26 o
   4  -5  11      135.57      115.88     47.03 o
   5  -5  11      146.29      141.33     53.19 o
   6  -5  11       29.82       25.76     54.33 o
   7  -5  11        3.23      -11.40     64.97 o
  -9  -4  11       42.88       29.33     51.97 o
  -8  -4  11       40.05       28.27     54.25 o
  -7  -4  11       14.55       11.93     52.66 o
  -6  -4  11      171.48      153.49     60.48 o
  -5  -4  11       10.41        1.62     22.06 o
  -4  -4  11      215.35      229.40     20.77 o
  -3  -4  11     1197.33     1243.67     54.60 o
  -2  -4  11     1193.69     1164.49     43.60 o
  -1  -4  11      262.76      282.94     29.43 o
   0  -4  11       49.11       47.60     25.91 o
   1  -4  11     3138.84     3002.80     99.39 o
   2  -4  11        3.72       10.79     36.85 o
   3  -4  11        0.73       -1.60     42.25 o
   4  -4  11      165.10      179.85     52.05 o
   5  -4  11      257.72      212.22     53.95 o
   6  -4  11      126.38      122.71     62.46 o
   7  -4  11        0.33      -17.32     53.72 o
   8  -4  11       79.76      120.21     66.11 o
  -9  -3  11      108.76       91.26     53.64 o
  -8  -3  11       92.33       91.26     58.66 o
  -7  -3  11      136.48      156.37     54.86 o
  -6  -3  11      153.98      235.32     58.43 o
  -5  -3  11      140.21      115.64     25.20 o
  -4  -3  11      203.94      208.94     22.08 o
  -3  -3  11      143.39      132.85     12.03 o
  -2  -3  11        1.29        1.29     15.29 o
  -1  -3  11      165.22      150.66     22.82 o
   0  -3  11      269.21      331.85     29.78 o
   1  -3  11      950.86      864.85     56.38 o
   2  -3  11      395.12      412.82     49.69 o
   3  -3  11       16.13       37.76     37.38 o
   4  -3  11       56.85       87.84     45.89 o
   5  -3  11        2.34       28.72     50.07 o
   6  -3  11       13.91       33.28     54.78 o
   7  -3  11        0.12        6.53     58.89 o
   8  -3  11       71.99       60.63     67.02 o
  -9  -2  11        9.45       -0.08     47.49 o
  -8  -2  11       25.53       40.80     48.86 o
  -7  -2  11       42.71       24.92     48.55 o
  -6  -2  11      204.26      214.50     54.71 o
  -5  -2  11      103.53      112.00     24.87 o
  -4  -2  11      179.98      177.04     13.07 o
  -3  -2  11     1423.15     1509.50     57.07 o
  -2  -2  11      162.93      155.75      7.72 o
  -1  -2  11       62.59       77.94     15.26 o
   0  -2  11       21.32       30.33     19.49 o
   1  -2  11       15.75       15.88     27.51 o
   2  -2  11     1337.36     1222.88     66.33 o
   3  -2  11       59.07       66.94     38.07 o
   4  -2  11      292.51      370.42     54.25 o
   5  -2  11       64.16       39.66     48.93 o
   6  -2  11      124.19      138.59     50.15 o
   7  -2  11      162.08      186.84     64.28 o
   8  -2  11       52.96       46.35     64.89 o
  -8  -1  11      123.48      133.12     49.85 o
  -7  -1  11      525.72      594.50     68.23 o
  -6  -1  11      411.74      510.15     65.19 o
  -5  -1  11      392.68      383.19     33.56 o
  -4  -1  11        0.50        8.05     26.66 o
  -3  -1  11      272.47      252.95     33.11 o
  -2  -1  11        2.00        2.31     27.63 o
  -1  -1  11      189.66      168.99     33.26 o
   0  -1  11       20.99       25.99     16.11 o
   1  -1  11      363.34      395.95     35.03 o
   2  -1  11     3489.02     3514.55     95.97 o
   3  -1  11       66.58       61.45     21.81 o
   4  -1  11        0.29       10.42     25.00 o
   5  -1  11       91.57       85.41     42.17 o
   6  -1  11        0.82      -10.56     45.44 o
   7  -1  11       27.96       20.67     55.24 o
   8  -1  11       57.00       28.42     63.07 o
   9  -1  11       54.72       75.22     58.36 o
  -8   0  11        9.85       -1.90     42.93 o
  -7   0  11        7.84       -7.60     39.97 o
  -6   0  11      206.84      177.42     44.75 o
  -5   0  11      516.25      516.61     37.64 o
  -4   0  11     1003.09     1006.92     47.32 o
  -3   0  11      294.60      315.19     28.13 o
  -2   0  11     1086.11     1065.24     41.60 o
  -1   0  11     1011.80      959.87     40.21 o
   0   0  11      224.72      198.82     13.14 o
   1   0  11       15.92       12.77     19.76 o
   2   0  11        7.38       13.98     28.42 o
   3   0  11      276.41      273.48     28.60 o
   4   0  11      161.71      163.04     29.12 o
   5   0  11      168.81      208.20     47.49 o
   6   0  11      243.68      274.83     60.18 o
   7   0  11       39.42       62.15     48.55 o
   8   0  11        0.83      -11.25     52.12 o
   9   0  11        4.46      -13.91     56.15 o
  -7   1  11      408.29      463.65     56.00 o
  -6   1  11      161.87      167.01     45.74 o
  -5   1  11      192.63      202.39     30.36 o
  -4   1  11        6.93       -0.54     21.12 o
  -3   1  11       42.11       52.55     22.02 o
  -2   1  11      687.58      632.76     34.05 o
  -1   1  11     1004.58     1014.87     49.32 o
   0   1  11      702.09      701.16     45.62 o
   1   1  11      449.05      485.28     47.60 o
   2   1  11      682.81      733.67     28.91 o
   3   1  11       81.27       64.64     22.31 o
   4   1  11      344.48      295.65     31.19 o
   5   1  11       15.14       20.67     42.25 o
   6   1  11       34.70       44.22     44.83 o
   7   1  11      209.38      193.23     55.70 o
   8   1  11       49.78       71.80     59.95 o
   9   1  11      103.59       79.93     55.92 o
  -6   2  11      260.60      261.66     31.87 o
  -5   2  11      579.01      655.24     41.01 o
  -4   2  11      227.54      245.37     25.58 o
  -3   2  11      571.63      573.84     31.69 o
  -2   2  11      914.30      911.49     47.08 o
  -1   2  11      587.82      598.14     42.47 o
   0   2  11       18.69        8.83     30.19 o
   1   2  11      184.01      163.59     16.09 o
   2   2  11        1.62        0.72     18.41 o
   3   2  11      407.35      406.73     26.83 o
   4   2  11      700.52      686.33     35.03 o
   5   2  11      265.70      310.32     53.57 o
   6   2  11      954.97      890.30     76.14 o
   7   2  11       18.98       15.96     53.80 o
   8   2  11        9.96       40.58     58.20 o
   9   2  11        0.25       -0.91     61.85 o
  10   2  11        0.03        4.79     61.70 o
  -6   3  11      148.78      144.65     28.63 o
  -5   3  11       82.32      102.20     27.76 o
  -4   3  11        2.85        7.15     20.06 o
  -3   3  11        7.64       23.20     25.70 o
  -2   3  11      656.14      637.44     41.69 o
  -1   3  11      896.49      884.20     47.48 o
   0   3  11      853.17      813.83     46.46 o
   1   3  11     1110.76     1069.73     29.56 o
   2   3  11       34.83       30.68     15.90 o
   3   3  11     1065.36      952.12     45.69 o
   4   3  11      134.05      114.41     27.30 o
   5   3  11       26.05       26.74     32.48 o
   6   3  11       30.89       40.77     36.98 o
   7   3  11       89.29      101.22     37.10 o
   8   3  11       54.94       78.27     40.84 o
   9   3  11       22.80       30.76     42.15 o
  10   3  11       14.86       18.16     62.38 o
  -6   4  11      274.27      301.96     53.57 o
  -5   4  11      603.28      666.00     69.90 o
  -4   4  11       54.68       86.24     49.39 o
  -3   4  11     1023.37      957.22     95.82 o
  -2   4  11        9.35       17.75     26.15 o
  -1   4  11       31.43       12.45     26.57 o
   0   4  11       99.98       67.89     30.52 o
   1   4  11      297.98      284.10     18.33 o
   2   4  11      298.69      313.21     24.20 o
   3   4  11      332.14      369.32     41.49 o
   4   4  11      942.17      802.79     45.98 o
   5   4  11      193.09      202.65     53.72 o
   6   4  11      211.96      266.17     66.94 o
   7   4  11       11.07      -11.17     50.99 o
   8   4  11        6.77        8.81     52.66 o
   9   4  11        8.34        8.28     63.22 o
  10   4  11       67.10       41.03     65.12 o
  -6   5  11        0.24      -10.03     49.77 o
  -5   5  11        2.59       21.20     47.64 o
  -4   5  11      102.54      137.38     55.16 o
  -3   5  11      567.34      520.15     36.94 o
  -2   5  11      764.07      767.78     63.03 o
  -1   5  11      459.08      452.50     36.40 o
   0   5  11      520.93      433.12     32.74 o
   1   5  11      510.06      499.67     23.73 o
   2   5  11      405.65      358.93     35.23 o
   3   5  11      147.45      113.79     24.87 o
   4   5  11      300.11      239.84     31.58 o
   5   5  11      123.05      121.65     54.33 o
   6   5  11       63.24       95.06     60.33 o
   7   5  11      101.63      170.81     65.65 o
   8   5  11       96.92      111.85     62.46 o
   9   5  11       90.46       64.21     64.51 o
  10   5  11        6.69       32.37     62.91 o
  -6   6  11      157.26      182.89     59.42 o
  -5   6  11      501.16      626.71     76.82 o
  -4   6  11      144.40      147.56     56.84 o
  -3   6  11      211.48      207.74     61.17 o
  -2   6  11        8.92       17.68     22.64 o
  -1   6  11       10.72       22.98     23.96 o
   0   6  11      216.07      203.93     15.43 o
   1   6  11      166.18      150.15     17.93 o
   2   6  11      726.73      713.99     32.50 o
   3   6  11      902.64      798.78     42.79 o
   4   6  11      372.76      331.07     34.87 o
   5   6  11      182.30      167.47     63.90 o
   6   6  11       30.43       48.33     48.71 o
   7   6  11        1.69       22.04     50.30 o
   8   6  11        4.30      -15.20     60.94 o
   9   6  11       20.79        8.28     63.37 o
  10   6  11       12.46       56.46     60.10 o
  -5   7  11       28.52       33.51     55.32 o
  -4   7  11      336.78      330.60     67.40 o
  -3   7  11      327.51      330.60     72.03 o
  -2   7  11      874.73      825.37     57.75 o
  -1   7  11      978.68      945.83     26.56 o
   0   7  11      302.52      301.65     20.09 o
   1   7  11       88.96       88.01     17.20 o
   2   7  11      170.12      154.97     21.42 o
   3   7  11        3.19        2.24     23.31 o
   4   7  11      138.05      120.27     27.75 o
   5   7  11      162.11      242.31     66.49 o
   6   7  11      242.89      265.94     72.03 o
   7   7  11      188.88      211.77     69.75 o
   8   7  11       82.13      126.13     62.23 o
   9   7  11        9.55       47.79     61.24 o
  10   7  11        4.34      -10.41     62.23 o
  -5   8  11      256.98      331.36     74.46 o
  -4   8  11      207.35      206.68     69.15 o
  -3   8  11       27.52       47.87     61.24 o
  -2   8  11        8.84       31.08     65.65 o
  -1   8  11       53.18       40.17     17.77 o
   0   8  11      439.37      380.53     26.86 o
   1   8  11      525.83      495.55     39.29 o
   2   8  11      857.54      789.99     34.90 o
   3   8  11      215.38      218.41     31.73 o
   4   8  11       48.38       47.04     28.63 o
   5   8  11      120.82      122.33     56.61 o
   6   8  11      138.02      149.84     58.74 o
   7   8  11        1.15       -4.10     56.91 o
   8   8  11       15.33        8.97     58.51 o
   9   8  11       52.13       32.29     58.28 o
  10   8  11        1.60       39.13     63.07 o
  -5   9  11      103.66      160.63     70.21 o
  -4   9  11       88.79      153.56     66.87 o
  -3   9  11       51.44       26.44     61.47 o
  -2   9  11      181.20      231.29     67.09 o
  -1   9  11      346.61      364.83     33.13 o
   0   9  11      486.26      529.83     82.67 o
   1   9  11      165.63      156.47     36.02 o
   2   9  11        0.71        4.92     17.75 o
   3   9  11      160.64      134.97     39.97 o
   4   9  11       58.75       38.45     54.71 o
   5   9  11       39.83       13.45     64.59 o
   6   9  11      238.96      259.79     75.83 o
   7   9  11      113.96      112.15     65.12 o
   8   9  11       64.25       93.84     69.15 o
   9   9  11       14.42       -5.32     61.09 o
  -5  10  11      206.43      197.18     72.34 o
  -4  10  11      174.00      186.54     73.93 o
  -3  10  11        2.15       19.60     62.99 o
  -2  10  11       14.24       85.86     65.57 o
  -1  10  11       44.76       38.98     62.00 o
   0  10  11      371.55      353.86     72.26 o
   1  10  11      201.39      265.64     73.40 o
   2  10  11      699.40      698.06     90.34 o
   3  10  11      240.78      217.31     69.15 o
   4  10  11      225.02      205.38     69.75 o
   5  10  11       27.48       71.58     60.18 o
   6  10  11        8.83       10.26     60.33 o
   7  10  11        2.12        1.67     66.87 o
   8  10  11        9.67       -5.09     65.65 o
   9  10  11       29.15       54.48     66.79 o
  -4  11  11       57.72       15.27     69.68 o
  -3  11  11      246.94      225.98     83.66 o
  -2  11  11      286.86      304.47     79.93 o
  -1  11  11      132.48      160.63     75.68 o
   0  11  11      143.28      141.18     74.92 o
   1  11  11       42.53       27.89     70.51 o
   2  11  11       71.83      101.89     67.85 o
   3  11  11       70.08       83.43     68.01 o
   4  11  11       13.28       37.46     70.97 o
   5  11  11      276.61      252.34     68.23 o
   6  11  11      186.88      149.00     64.36 o
   7  11  11       53.84       74.54     67.40 o
   8  11  11       15.47       23.33     65.73 o
  -2  12  11       47.09       78.19     74.24 o
  -1  12  11      114.00      197.33     85.33 o
   0  12  11      264.74      315.33     77.73 o
   1  12  11      125.89      147.86     64.51 o
   2  12  11      250.48      287.67     85.79 o
   3  12  11       41.90       44.37     65.35 o
   4  12  11       71.19       89.05     70.82 o
   5  12  11       11.16       -1.60     60.18 o
   6  12  11       18.68       11.78     67.70 o
   7  12  11       43.47       54.71     67.70 o
   0  13  11       10.31       10.94     77.05 o
   1  13  11       25.43       -5.85     84.11 o
   2  13  11       12.39       20.29     64.21 o
   3  13  11       94.99       80.69     67.40 o
   4  13  11      145.53      155.46     79.78 o
   5  13  11       80.88      117.55     64.43 o
   6  13  11       54.02       75.45     66.87 o
   6  14  11        5.44       10.71     57.67 o
   7  14  11       36.08       58.05     61.39 o
  -2 -14  12       24.65       42.09     57.22 o
  -2 -13  12        1.14        2.96     58.58 o
  -1 -13  12       43.93       73.86     57.67 o
   0 -13  12       35.90       45.21     51.06 o
  -3 -12  12       70.15       81.07     61.62 o
  -2 -12  12       59.59       76.17     40.27 o
  -1 -12  12       95.88       79.23     39.71 o
   0 -12  12        0.04       13.77     40.22 o
   1 -12  12        1.97        5.09     60.79 o
   2 -12  12       13.01        3.19     59.34 o
  -4 -11  12       18.55       44.68     69.83 o
  -3 -11  12       20.20       31.08     65.57 o
  -2 -11  12       38.61       39.01     36.59 o
  -1 -11  12       36.32       55.34     39.27 o
   0 -11  12       66.38       72.47     38.38 o
   1 -11  12       34.22       53.04     50.83 o
   2 -11  12       85.13       95.44     57.67 o
   3 -11  12       27.57       40.12     62.84 o
  -5 -10  12       44.61       46.43     69.15 o
  -4 -10  12       75.48       82.67     53.11 o
  -3 -10  12       31.36       43.92     54.56 o
  -2 -10  12       30.54       56.40     35.65 o
  -1 -10  12        0.16        0.81     33.84 o
   0 -10  12       25.23       17.93     39.36 o
   1 -10  12        2.25        7.67     52.81 o
   2 -10  12       44.62       23.25     56.68 o
   3 -10  12        2.04        7.37     57.06 o
   4 -10  12       16.33       60.10     61.32 o
  -6  -9  12        4.10      -18.31     70.74 o
  -5  -9  12        4.06       -9.35     64.21 o
  -4  -9  12      178.07      181.15     70.36 o
  -3  -9  12       15.04       -5.17     61.17 o
  -2  -9  12      257.15      243.89     39.76 o
  -1  -9  12       90.75       81.62     36.35 o
   0  -9  12       96.22      107.31     36.15 o
   1  -9  12      110.47      119.60     50.83 o
   2  -9  12       41.18       65.57     51.97 o
   3  -9  12       13.67       50.61     56.84 o
   4  -9  12        0.23        2.43     55.47 o
   5  -9  12       49.25       56.68     57.06 o
  -7  -8  12       31.86       12.16     54.71 o
  -6  -8  12      190.94      236.08     69.45 o
  -5  -8  12      318.67      315.48     65.42 o
  -4  -8  12      325.58      294.51     69.83 o
  -3  -8  12       67.96      104.10     59.04 o
  -2  -8  12       13.99       19.16     31.86 o
  -1  -8  12        8.13       12.33     32.51 o
   0  -8  12       22.19        2.90     30.09 o
   1  -8  12       30.51       39.89     44.98 o
   2  -8  12      121.48      156.22     52.20 o
   3  -8  12       30.49        6.84     48.33 o
   4  -8  12      133.88      150.75     63.14 o
   5  -8  12       71.07       84.72     66.11 o
  -7  -7  12      101.09      106.99     59.34 o
  -6  -7  12       11.89       30.62     59.19 o
  -5  -7  12        4.55       22.04     48.55 o
  -4  -7  12        2.64        4.56     58.05 o
  -3  -7  12       87.19       66.41     55.70 o
  -2  -7  12      235.33      288.68     36.59 o
  -1  -7  12      106.57      123.95     32.42 o
   0  -7  12      608.86      664.30     49.35 o
   1  -7  12       29.82       27.43     41.11 o
   2  -7  12        6.79       -1.90     45.74 o
   3  -7  12        0.86       12.16     45.97 o
   4  -7  12        9.37       16.11     53.26 o
   5  -7  12        4.52       25.15     61.01 o
   6  -7  12       28.70      104.02     66.71 o
  -8  -6  12        8.52        0.30     63.45 o
  -7  -6  12      226.15      163.67     66.33 o
  -6  -6  12       91.60      106.23     63.60 o
  -5  -6  12      295.40      294.97     65.35 o
  -4  -6  12      156.31      169.20     32.55 o
  -3  -6  12      135.01      111.92     58.28 o
  -2  -6  12       38.27       57.12     26.42 o
  -1  -6  12       47.28       46.79     28.61 o
   0  -6  12       91.86      101.75     32.07 o
   1  -6  12       60.38       56.30     39.74 o
   2  -6  12      189.70      203.79     49.54 o
   3  -6  12      171.56      155.54     53.72 o
   4  -6  12      248.07      269.59     62.69 o
   5  -6  12       60.74      118.38     62.00 o
   6  -6  12       21.34       43.23     58.13 o
  -8  -5  12       50.59       73.25     52.73 o
  -7  -5  12        9.83       29.71     60.03 o
  -6  -5  12       37.28       34.27     55.70 o
  -5  -5  12       23.30      -10.03     56.99 o
  -4  -5  12       88.45       65.38     27.89 o
  -3  -5  12      313.34      273.39     59.34 o
  -2  -5  12      268.60      281.10     31.42 o
  -1  -5  12      577.20      563.11     38.75 o
   0  -5  12     1037.89     1041.89     51.28 o
   1  -5  12      186.25      202.88     42.09 o
   2  -5  12      175.89      184.49     47.11 o
   3  -5  12        4.63      -30.17     45.67 o
   4  -5  12       12.50       35.64     48.93 o
   5  -5  12       29.69       11.09     46.65 o
   6  -5  12       60.08       93.46     61.32 o
   7  -5  12       12.99       45.13     54.56 o
  -9  -4  12        1.92       -4.03     52.20 o
  -8  -4  12       43.32       63.90     54.40 o
  -7  -4  12      131.37      182.36     64.81 o
  -6  -4  12      140.37       91.18     58.36 o
  -5  -4  12      255.39      222.78     62.53 o
  -4  -4  12      201.59      216.70     31.68 o
  -3  -4  12      560.81      524.20     20.24 o
  -2  -4  12       18.87        9.40     19.85 o
  -1  -4  12       55.76       37.58     22.36 o
   0  -4  12      350.17      380.75     46.39 o
   1  -4  12     1152.05     1112.55     64.81 o
   2  -4  12       34.26       46.43     38.07 o
   3  -4  12      132.79      149.00     45.36 o
   4  -4  12      180.43      233.73     55.77 o
   5  -4  12       79.54       62.00     48.10 o
   6  -4  12        6.01       37.76     54.78 o
   7  -4  12       30.15       27.58     62.00 o
  -9  -3  12       74.63      101.51     50.45 o
  -8  -3  12        3.14       24.47     49.69 o
  -7  -3  12        1.39       -2.89     52.35 o
  -6  -3  12      112.75      133.81     56.99 o
  -5  -3  12       31.87       27.31     24.84 o
  -4  -3  12      148.66      125.72     11.56 o
  -3  -3  12     1138.55     1102.18     64.73 o
  -2  -3  12      815.56      781.36     30.72 o
  -1  -3  12      186.04      214.71     24.10 o
   0  -3  12      302.49      347.90     31.18 o
   1  -3  12       22.20       23.78     31.76 o
   2  -3  12       60.76       82.75     37.69 o
   3  -3  12      154.30      135.40     43.69 o
   4  -3  12      210.42      191.78     51.74 o
   5  -3  12      165.12      111.92     51.97 o
   6  -3  12      154.96      120.36     57.29 o
   7  -3  12       27.00        5.47     55.16 o
   8  -3  12        6.25       18.62     54.33 o
  -8  -2  12       96.30      136.47     52.81 o
  -7  -2  12      123.60      138.29     50.61 o
  -6  -2  12      113.14      152.73     53.11 o
  -5  -2  12      107.05      126.37     26.93 o
  -4  -2  12       85.28       62.61     27.94 o
  -3  -2  12       41.55       36.37     29.20 o
  -2  -2  12       74.82       89.75     32.00 o
  -1  -2  12      296.55      260.88     16.93 o
   0  -2  12      767.27      727.24     39.21 o
   1  -2  12     1191.29     1236.41     58.51 o
   2  -2  12     1011.14     1066.51     62.00 o
   3  -2  12      314.86      392.00     50.00 o
   4  -2  12       17.16       37.61     40.80 o
   5  -2  12       49.63       63.29     51.29 o
   6  -2  12        2.08       14.59     48.25 o
   7  -2  12        1.29       -0.84     58.13 o
   8  -2  12        2.83       16.56     57.98 o
  -8  -1  12        0.08        0.68     41.72 o
  -7  -1  12       28.59       29.63     44.22 o
  -6  -1  12       53.95       57.60     45.21 o
  -5  -1  12      162.09      142.53     28.04 o
  -4  -1  12      836.97      820.13     76.36 o
  -3  -1  12      754.14      814.33     47.46 o
  -2  -1  12     1057.73      997.99     52.20 o
  -1  -1  12       27.47       42.65     29.55 o
   0  -1  12       63.27       78.33     15.82 o
   1  -1  12       44.80       35.26     24.85 o
   2  -1  12      597.31      544.27     46.65 o
   3  -1  12      426.47      454.23     50.07 o
   4  -1  12       75.82       78.64     41.03 o
   5  -1  12      551.24      529.53     64.36 o
   6  -1  12       66.79       78.19     48.63 o
   7  -1  12       18.56       22.42     53.72 o
   8  -1  12       40.22       33.81     54.40 o
  -7   0  12      270.67      266.32     53.26 o
  -6   0  12       85.57       88.67     45.29 o
  -5   0  12      335.73      331.06     34.81 o
  -4   0  12       14.86       16.44     27.64 o
  -3   0  12       14.16       11.16     28.90 o
  -2   0  12      737.46      741.22     46.89 o
  -1   0  12      149.26      118.00     49.39 o
   0   0  12      301.33      288.21     57.98 o
   1   0  12      146.94      157.73     22.22 o
   2   0  12     1889.83     1902.78     71.88 o
   3   0  12        1.34        3.26     20.48 o
   4   0  12       53.74       56.87     24.77 o
   5   0  12       40.58       16.03     40.20 o
   6   0  12       17.25       26.29     43.84 o
   7   0  12       28.39       24.77     54.48 o
   8   0  12       24.59       51.90     54.33 o
  -6   1  12       71.72       80.16     40.35 o
  -5   1  12       67.30       75.88     40.23 o
  -4   1  12      341.26      366.37     36.37 o
  -3   1  12      259.62      276.42     34.48 o
  -2   1  12      344.32      314.50     36.93 o
  -1   1  12      398.29      377.56     56.53 o
   0   1  12        0.64       21.81     42.63 o
   1   1  12        0.13       -4.41     44.53 o
   2   1  12      386.91      388.43     24.73 o
   3   1  12      227.27      237.90     26.21 o
   4   1  12       52.10       59.41     23.57 o
   5   1  12      122.70      178.03     49.09 o
   6   1  12      192.32      231.52     55.92 o
   7   1  12      177.15      189.58     62.53 o
   8   1  12       44.41       74.16     58.66 o
   9   1  12        0.03       -4.64     60.79 o
  -6   2  12      365.91      336.38     49.31 o
  -5   2  12       26.00       57.03     27.69 o
  -4   2  12       94.57       87.32     28.55 o
  -3   2  12       40.64       44.04     21.81 o
  -2   2  12      140.90      126.63     31.43 o
  -1   2  12      189.87      212.29     34.84 o
   0   2  12      473.64      497.39     63.83 o
   1   2  12      718.17      722.30     74.77 o
   2   2  12      541.87      501.55     31.93 o
   3   2  12        1.65        1.41     16.68 o
   4   2  12       90.80       82.99     21.41 o
   5   2  12        5.04       13.80     33.24 o
   6   2  12       47.70       63.14     47.26 o
   7   2  12      144.75      141.33     52.73 o
   8   2  12      154.19      199.69     66.33 o
   9   2  12       23.72       13.85     44.50 o
  -5   3  12      179.05      170.67     30.38 o
  -4   3  12      572.63      607.63     41.97 o
  -3   3  12      438.88      430.05     38.46 o
  -2   3  12      230.41      206.75     33.10 o
  -1   3  12      144.69      125.87     32.21 o
   0   3  12       45.08       24.40     29.92 o
   1   3  12       46.54       86.55     55.39 o
   2   3  12       15.01        8.76     17.48 o
   3   3  12      499.56      514.01     36.53 o
   4   3  12      111.72      130.73     27.85 o
   5   3  12      205.08      209.09     38.51 o
   6   3  12      164.32      173.63     39.66 o
   7   3  12       36.15       31.52     36.07 o
   8   3  12       14.09        4.89     39.22 o
   9   3  12        7.92       21.14     42.21 o
  -5   4  12       23.58       -7.90     46.65 o
  -4   4  12        1.29      -17.40     49.39 o
  -3   4  12      102.97       88.90     49.77 o
  -2   4  12       89.06       99.11     29.26 o
  -1   4  12      646.81      668.77     44.99 o
   0   4  12      503.22      529.41     43.42 o
   1   4  12      111.71      134.80     13.88 o
   2   4  12      278.10      253.16     24.96 o
   3   4  12      203.67      166.15     27.37 o
   4   4  12       26.15        8.67     22.90 o
   5   4  12       23.46       15.96     49.69 o
   6   4  12       15.02       57.44     60.03 o
   7   4  12      190.43      229.93     64.81 o
   8   4  12       34.43       28.11     57.75 o
   9   4  12      112.80       59.42     68.84 o
  -5   5  12      322.04      418.67     67.63 o
  -4   5  12      169.67      190.87     57.60 o
  -3   5  12        3.61      -12.31     52.73 o
  -2   5  12      748.93      714.81     43.42 o
  -1   5  12       35.66       29.54     27.61 o
   0   5  12        8.93       -2.38     28.22 o
   1   5  12       74.76       64.71     12.25 o
   2   5  12      323.17      366.38     28.82 o
   3   5  12      606.63      628.50     39.88 o
   4   5  12      367.55      355.97     35.79 o
   5   5  12      657.54      675.04     86.17 o
   6   5  12       17.23       10.18     51.74 o
   7   5  12        2.43       -6.38     60.79 o
   8   5  12        1.16        0.99     55.54 o
   9   5  12        7.43        1.29     64.66 o
  -5   6  12       44.33       70.59     55.47 o
  -4   6  12       33.31       25.83     56.23 o
  -3   6  12      312.55      346.33     66.71 o
  -2   6  12     1942.03     1976.41    112.08 o
  -1   6  12      458.95      464.49     38.42 o
   0   6  12      423.63      428.18     39.03 o
   1   6  12      189.31      194.60     18.86 o
   2   6  12      230.36      195.08     25.20 o
   3   6  12      299.33      290.80     30.79 o
   4   6  12        2.98        9.94     24.98 o
   5   6  12      357.98      377.94     66.33 o
   6   6  12       24.23       29.71     60.86 o
   7   6  12      154.77      135.10     67.32 o
   8   6  12        0.29        5.47     55.92 o
   9   6  12       22.26       44.37     55.92 o
  -5   7  12      215.47      193.53     65.73 o
  -4   7  12      101.46      108.50     61.39 o
  -3   7  12      185.97      181.15     65.65 o
  -2   7  12        1.23       -7.60     62.23 o
  -1   7  12        7.15       25.99     58.20 o
   0   7  12       84.22       74.41     12.60 o
   1   7  12      432.57      408.26     28.85 o
   2   7  12      189.44      153.50     25.06 o
   3   7  12      199.89      173.80     28.67 o
   4   7  12      575.28      538.78     42.30 o
   5   7  12       11.35        9.27     61.17 o
   6   7  12      130.99      135.33     64.97 o
   7   7  12       20.59       21.96     63.90 o
   8   7  12       27.03       21.58     58.13 o
   9   7  12       26.40       29.33     56.91 o
  -5   8  12        0.77        6.23     60.41 o
  -4   8  12      128.24      206.52     67.55 o
  -3   8  12      242.43      270.81     75.68 o
  -2   8  12      186.35      236.69     72.56 o
  -1   8  12      468.84      439.79     80.62 o
   0   8  12      377.32      489.94     81.23 o
   1   8  12      101.63      112.15     64.97 o
   2   8  12       63.00       77.96     64.36 o
   3   8  12       96.00       89.89     25.57 o
   4   8  12      355.53      359.86     73.02 o
   5   8  12      118.18      117.17     62.53 o
   6   8  12      212.57      196.34     62.38 o
   7   8  12      137.99      152.73     64.36 o
   8   8  12       82.32      102.88     60.94 o
   9   8  12       53.51       31.00     59.88 o
  -5   9  12      333.57      356.14     77.73 o
  -4   9  12      117.05      113.60     66.64 o
  -3   9  12       11.57       10.71     67.93 o
  -2   9  12       19.36       -0.08     67.78 o
  -1   9  12      195.05      141.79     72.41 o
   0   9  12       87.59       73.48     64.97 o
   1   9  12      266.04      311.38     72.03 o
   2   9  12      607.11      603.84     82.29 o
   3   9  12      630.83      652.32     90.04 o
   4   9  12      211.94      242.08     78.26 o
   5   9  12       27.81       21.73     58.20 o
   6   9  12        1.65        4.10     68.16 o
   7   9  12       11.37       26.82     61.47 o
   8   9  12        1.07      -19.00     66.79 o
  -4  10  12      274.16      279.01     79.63 o
  -3  10  12       42.26       47.34     73.55 o
  -2  10  12      109.87       84.57     64.74 o
  -1  10  12      288.45      348.54     79.25 o
   0  10  12      102.69       77.58     63.52 o
   1  10  12       64.87       81.53     69.07 o
   2  10  12        5.04       -8.43     60.41 o
   3  10  12       32.62       31.69     70.36 o
   4  10  12        0.85        1.82     70.36 o
   5  10  12       55.09       50.15     68.77 o
   6  10  12       94.80      127.96     75.76 o
   7  10  12       44.85       23.86     59.27 o
   8  10  12       45.44       25.15     70.44 o
  -3  11  12        0.11       41.94     73.40 o
  -2  11  12        0.60      -17.25     66.03 o
  -1  11  12       64.11      117.70     70.06 o
   0  11  12      115.77      142.24     83.20 o
   1  11  12      295.21      280.15     85.56 o
   2  11  12      179.78      195.43     75.38 o
   3  11  12       79.80       55.01     70.13 o
   4  11  12        0.26       10.33     68.46 o
   5  11  12       51.22       77.28     69.98 o
   6  11  12        2.02      -28.80     73.93 o
   7  11  12       36.36       20.97     64.21 o
  -1  12  12      126.30      104.55     79.78 o
   0  12  12       55.96       60.33     69.75 o
   1  12  12        2.80       27.28     65.50 o
   2  12  12       35.71       31.91     78.80 o
   3  12  12      128.30      127.58     77.20 o
   4  12  12       42.96      125.68     77.50 o
   5  12  12      137.83      154.70     78.11 o
   6  12  12       92.17       65.04     76.59 o
  -2 -13  13       42.69       83.96     54.18 o
  -1 -13  13        2.40        5.39     53.19 o
   0 -13  13       28.40       13.53     55.16 o
  -2 -12  13       10.42        7.14     49.62 o
  -1 -12  13        3.30      -27.13     52.50 o
   0 -12  13       59.62       39.13     51.67 o
   1 -12  13       53.05       68.92     62.61 o
  -2 -11  13       27.76       30.45     37.83 o
  -1 -11  13       30.04       67.72     40.45 o
   0 -11  13        4.57       -2.76     38.99 o
   1 -11  13        0.28       -3.65     50.00 o
   2 -11  13       16.64       24.85     58.58 o
  -4 -10  13        2.45       30.47     52.88 o
  -3 -10  13       63.75       65.50     67.09 o
  -2 -10  13       17.54       30.39     36.63 o
  -1 -10  13       52.91       68.95     48.40 o
   0 -10  13      102.47      125.21     41.56 o
   1 -10  13       38.82       62.46     49.54 o
   2 -10  13       21.21       31.15     57.14 o
   3 -10  13       30.31       48.02     55.77 o
  -5  -9  13       78.37       87.38     72.49 o
  -4  -9  13      268.98      270.35     78.87 o
  -3  -9  13       33.28        4.48     60.26 o
  -2  -9  13       41.85       17.88     33.48 o
  -1  -9  13       27.21       48.56     32.22 o
   0  -9  13        6.91        3.99     31.65 o
   1  -9  13        4.42        8.89     45.36 o
   2  -9  13       21.12       -4.18     53.19 o
   3  -9  13       63.37       38.75     54.78 o
   4  -9  13       53.77       78.49     58.74 o
  -6  -8  13        2.68      -39.51     66.49 o
  -5  -8  13        0.05       -2.05     65.57 o
  -4  -8  13       69.75       74.62     66.03 o
  -3  -8  13       47.71       58.06     31.46 o
  -2  -8  13      196.52      209.82     37.31 o
  -1  -8  13      244.53      243.91     37.28 o
   0  -8  13       47.23       51.68     32.35 o
   1  -8  13       28.83       30.47     45.44 o
   2  -8  13       65.86      116.94     50.99 o
   3  -8  13        0.35       -6.69     56.61 o
   4  -8  13       22.52       68.08     58.74 o
   5  -8  13       33.91       78.87     61.39 o
  -6  -7  13      219.17      262.68     74.01 o
  -5  -7  13      204.31      229.09     70.66 o
  -4  -7  13      158.98      198.32     68.39 o
  -3  -7  13       14.00       20.36     26.19 o
  -2  -7  13      111.98      109.82     31.99 o
  -1  -7  13       28.42       29.52     29.60 o
   0  -7  13        4.06        1.76     32.42 o
   1  -7  13      117.91      133.20     46.58 o
   2  -7  13       74.59       74.54     47.19 o
   3  -7  13       41.99       63.29     50.68 o
   4  -7  13       86.73      120.89     58.05 o
   5  -7  13       44.43       73.02     61.47 o
  -7  -6  13       57.76       61.77     54.33 o
  -6  -6  13        8.00       18.62     54.02 o
  -5  -6  13        1.46        5.17     58.66 o
  -4  -6  13       93.19      107.50     30.28 o
  -3  -6  13      155.99      134.94     27.95 o
  -2  -6  13      100.41      121.52     27.62 o
  -1  -6  13       71.93       79.31     29.61 o
   0  -6  13      335.70      331.09     39.69 o
   1  -6  13      131.89      143.69     44.60 o
   2  -6  13       10.21       28.57     41.79 o
   3  -6  13        1.78       -8.43     44.91 o
   4  -6  13        0.55       -5.24     48.33 o
   5  -6  13       70.14       50.45     56.68 o
   6  -6  13       12.70      -16.79     59.50 o
  -8  -5  13       29.89       12.54     54.02 o
  -7  -5  13       65.85       57.67     58.66 o
  -6  -5  13      351.29      480.37     80.54 o
  -5  -5  13       58.21       29.03     55.32 o
  -4  -5  13      181.29      201.82     35.64 o
  -3  -5  13        2.63        6.75     17.37 o
  -2  -5  13        4.27       11.32     23.45 o
  -1  -5  13       33.12       36.92     25.06 o
   0  -5  13        8.99       -5.14     27.09 o
   1  -5  13      159.31      187.68     42.09 o
   2  -5  13      133.23      131.22     43.84 o
   3  -5  13      142.55      135.86     49.24 o
   4  -5  13      147.23      114.89     49.31 o
   5  -5  13       77.37       81.99     54.18 o
   6  -5  13        6.19        3.42     59.80 o
  -8  -4  13        7.50       -6.38     53.34 o
  -7  -4  13        6.63       -0.38     58.20 o
  -6  -4  13        2.63       24.54     57.75 o
  -5  -4  13        1.49       -4.10     48.48 o
  -4  -4  13       98.37      111.56     31.73 o
  -3  -4  13      427.35      446.27     42.72 o
  -2  -4  13      154.70      166.02     22.34 o
  -1  -4  13      411.51      405.22     40.16 o
   0  -4  13      340.83      306.14     38.83 o
   1  -4  13       41.25       35.26     33.43 o
   2  -4  13        6.96        1.52     36.32 o
   3  -4  13       33.66        6.99     40.65 o
   4  -4  13        0.17        5.39     46.50 o
   5  -4  13       64.59       77.43     52.81 o
   6  -4  13       40.12       48.25     55.39 o
   7  -4  13       37.03       45.13     57.98 o
  -8  -3  13       35.99        1.75     48.10 o
  -7  -3  13      148.74      228.94     63.37 o
  -6  -3  13      132.65      100.07     51.52 o
  -5  -3  13       31.13       26.14     52.05 o
  -4  -3  13      248.54      253.04     35.31 o
  -3  -3  13      148.23      145.80     35.47 o
  -2  -3  13       39.03       23.37      8.89 o
  -1  -3  13        7.09        9.06     16.61 o
   0  -3  13       90.56       91.48     27.13 o
   1  -3  13      608.40      641.15     49.31 o
   2  -3  13       35.28       70.59     35.56 o
   3  -3  13      129.60      191.33     45.36 o
   4  -3  13       73.10       85.86     45.82 o
   5  -3  13       53.78       59.80     48.40 o
   6  -3  13        3.00        2.96     51.90 o
   7  -3  13        7.49       -5.85     50.15 o
  -8  -2  13       26.47       14.36     48.78 o
  -7  -2  13        8.26       -7.75     47.41 o
  -6  -2  13       75.42       87.69     51.44 o
  -5  -2  13      184.28      142.17     49.77 o
  -4  -2  13      357.43      340.02     38.16 o
  -3  -2  13      247.20      265.42     35.94 o
  -2  -2  13      526.72      562.70     52.96 o
  -1  -2  13      535.75      475.66     41.03 o
   0  -2  13      292.77      330.68     29.56 o
   1  -2  13        7.67       -2.05     26.90 o
   2  -2  13        0.31       -3.57     31.08 o
   3  -2  13      140.50      122.71     39.97 o
   4  -2  13      126.95       85.86     43.01 o
   5  -2  13       91.67       91.79     47.19 o
   6  -2  13       84.98       73.48     51.52 o
   7  -2  13       36.81       58.05     51.14 o
   8  -2  13        1.44       12.92     62.31 o
  -7  -1  13      172.08      227.12     54.25 o
  -6  -1  13      113.96      138.29     49.39 o
  -5  -1  13      297.71      304.09     57.90 o
  -4  -1  13      220.86      223.75     34.42 o
  -3  -1  13        0.24        7.18     30.40 o
  -2  -1  13      272.81      303.49     39.68 o
  -1  -1  13      359.63      345.88     57.52 o
   0  -1  13      511.53      499.96     77.16 o
   1  -1  13     1051.32     1082.16     49.54 o
   2  -1  13      133.21      131.45     32.75 o
   3  -1  13      463.17      424.37     50.00 o
   4  -1  13       35.13       35.56     39.36 o
   5  -1  13       54.74       45.89     44.53 o
   6  -1  13        6.30       42.25     49.85 o
   7  -1  13       20.91       40.80     56.53 o
   8  -1  13        0.32        0.99     59.65 o
  -7   0  13       16.93       29.56     42.70 o
  -6   0  13        3.33        9.95     42.85 o
  -5   0  13       71.55       71.04     29.54 o
  -4   0  13      220.55      222.43     33.94 o
  -3   0  13      669.70      635.88     45.82 o
  -2   0  13     1109.79     1055.83     55.55 o
  -1   0  13       70.04       71.04     45.29 o
   0   0  13       28.37       13.37     52.73 o
   1   0  13      175.01      177.09     22.25 o
   2   0  13      226.68      193.68     33.66 o
   3   0  13      236.30      226.51     42.47 o
   4   0  13      229.98      187.00     44.68 o
   5   0  13      179.83      173.39     50.83 o
   6   0  13      138.30      165.19     52.58 o
   7   0  13       10.19       25.83     49.24 o
   8   0  13        4.48        4.64     57.67 o
  -6   1  13      134.70      161.47     47.72 o
  -5   1  13       42.40       31.67     26.97 o
  -4   1  13        0.54       15.73     28.35 o
  -3   1  13      102.61       92.59     30.76 o
  -2   1  13      199.55      165.95     50.99 o
  -1   1  13      712.94      688.72     69.07 o
   0   1  13      709.03      759.15     76.67 o
   1   1  13     1510.32     1591.71    103.03 o
   2   1  13      481.89      443.12     33.08 o
   3   1  13      198.18      203.63     22.72 o
   4   1  13       17.67       -2.22     21.85 o
   5   1  13        0.01      -13.68     41.56 o
   6   1  13       63.04       37.99     49.09 o
   7   1  13        2.79        5.93     49.54 o
   8   1  13       34.07       66.41     57.67 o
  -5   2  13      160.10      168.93     31.08 o
  -4   2  13      494.00      477.87     41.52 o
  -3   2  13     1032.01     1145.23     82.59 o
  -2   2  13      223.69      267.16     58.20 o
  -1   2  13       26.89       29.94     46.43 o
   0   2  13       35.99       22.04     49.77 o
   1   2  13       21.54        2.13     57.98 o
   2   2  13      438.68      524.82     77.43 o
   3   2  13       61.28       66.51     22.68 o
   4   2  13      225.39      211.37     25.17 o
   5   2  13      296.22      328.05     41.37 o
   6   2  13      109.26      104.80     37.71 o
   7   2  13       71.44       75.35     41.86 o
   8   2  13       36.58       53.66     38.62 o
  -5   3  13       38.52       32.82     47.19 o
  -4   3  13        1.61       -5.70     47.64 o
  -3   3  13       56.77       48.55     47.49 o
  -2   3  13        0.62       -6.46     51.06 o
  -1   3  13      194.82      228.10     59.04 o
   0   3  13       20.09       25.76     45.82 o
   1   3  13      181.27      216.25     62.15 o
   2   3  13      837.49      874.47     38.46 o
   3   3  13       26.65        5.79     20.58 o
   4   3  13       21.23       18.75     24.25 o
   5   3  13       40.23       39.66     50.00 o
   6   3  13       42.93       32.26     34.10 o
   7   3  13       20.26       43.05     39.01 o
   8   3  13       93.03       91.67     43.20 o
   9   3  13       10.52        9.80     61.62 o
  -5   4  13      297.76      358.57     61.17 o
  -4   4  13      105.05       80.47     50.76 o
  -3   4  13        6.61       45.82     48.63 o
  -2   4  13      227.86      242.01     58.89 o
  -1   4  13       31.87       23.82     29.28 o
   0   4  13        4.70       13.37     55.24 o
   1   4  13      483.64      463.04     69.60 o
   2   4  13      285.91      260.22     25.19 o
   3   4  13      313.90      306.25     54.06 o
   4   4  13       37.70       63.36     23.49 o
   5   4  13      119.01      108.73     58.43 o
   6   4  13       31.09       52.88     57.60 o
   7   4  13       39.54       43.01     64.13 o
   8   4  13        2.13       -4.18     60.03 o
  -5   5  13       17.59        7.90     49.09 o
  -4   5  13      103.92       82.44     53.42 o
  -3   5  13      253.23      261.69     65.35 o
  -2   5  13      867.44      944.10     86.24 o
  -1   5  13      154.21      149.92     54.71 o
   0   5  13       67.83       54.48     58.66 o
   1   5  13      156.42      151.82     65.65 o
   2   5  13      139.96      136.21     22.00 o
   3   5  13       10.51        8.65     19.96 o
   4   5  13       45.60       37.00     23.95 o
   5   5  13       44.93       81.76     61.39 o
   6   5  13      107.71      106.53     56.38 o
   7   5  13       79.87       76.14     59.34 o
   8   5  13       49.84       25.61     65.12 o
  -5   6  13      152.53      153.18     59.88 o
  -4   6  13       80.47       30.47     56.46 o
  -3   6  13      211.06      212.30     62.61 o
  -2   6  13       23.50       12.23     56.91 o
  -1   6  13      321.88      297.02     66.03 o
   0   6  13       15.92       46.73     60.79 o
   1   6  13       66.74       53.87     52.50 o
   2   6  13        1.55      -27.51     57.75 o
   3   6  13      559.59      639.25     85.03 o
   4   6  13       79.41       80.31     59.72 o
   5   6  13       19.12       -7.52     62.99 o
   6   6  13      240.19      262.14     64.81 o
   7   6  13        7.93        2.36     58.20 o
   8   6  13       52.50       22.49     69.30 o
  -5   7  13       70.47       43.31     54.02 o
  -4   7  13        1.03      -10.11     61.39 o
  -3   7  13      173.52      136.92     65.65 o
  -2   7  13      223.14      194.52     66.03 o
  -1   7  13     1235.01     1228.88    100.37 o
   0   7  13      382.32      436.68     74.46 o
   1   7  13       55.16       63.90     61.93 o
   2   7  13        1.84      -26.37     60.71 o
   3   7  13      145.98      142.09     67.25 o
   4   7  13       40.84       26.90     53.04 o
   5   7  13       59.52       57.75     64.81 o
   6   7  13      274.80      286.08     71.96 o
   7   7  13       87.41      144.14     61.85 o
   8   7  13       78.24      118.23     68.84 o
  -4   8  13      107.95       91.86     62.61 o
  -3   8  13      121.85      160.10     68.23 o
  -2   8  13        0.03        5.09     68.23 o
  -1   8  13       90.00       95.74     56.76 o
   0   8  13       34.06       73.10     62.99 o
   1   8  13       38.20       68.54     64.59 o
   2   8  13      406.64      413.96     80.16 o
   3   8  13      592.66      624.05     81.61 o
   4   8  13      323.15      286.00     74.01 o
   5   8  13      280.60      298.01     70.59 o
   6   8  13        4.88       26.44     67.47 o
   7   8  13        8.89        0.53     59.12 o
  -4   9  13        3.92       12.61     60.94 o
  -3   9  13      156.75      153.03     75.15 o
  -2   9  13      137.40       91.56     63.37 o
  -1   9  13      302.11      214.73     80.92 o
   0   9  13      194.73      161.39     73.25 o
   1   9  13      285.55      294.66     78.04 o
   2   9  13       11.10       53.26     70.06 o
   3   9  13       82.75       43.99     60.56 o
   4   9  13       57.16      108.96     66.41 o
   5   9  13       56.39       41.56     56.99 o
   6   9  13        9.13       19.00     69.75 o
   7   9  13       50.05       82.06     63.90 o
  -4  10  13      118.91      107.74     73.02 o
  -3  10  13        5.89       27.73     70.97 o
  -2  10  13        9.94        2.05     65.35 o
  -1  10  13      193.93      182.89     72.11 o
   0  10  13      105.17       94.75     75.38 o
   1  10  13      123.13      157.97     69.60 o
   2  10  13      119.19      172.41     77.96 o
   3  10  13      201.93      200.52     69.15 o
   4  10  13      108.09      120.89     72.03 o
   5  10  13       20.22       36.09     59.57 o
   6  10  13       10.67       21.81     70.82 o
  -2  11  13      105.97      137.23     74.84 o
  -1  11  13       78.40       63.22     81.38 o
   0  11  13       26.43       15.35     74.77 o
   1  11  13        9.99        3.04     74.16 o
   2  11  13        8.21       -3.12     67.17 o
   3  11  13      214.11      193.83     67.09 o
   4  11  13      143.55      107.82     70.21 o
   5  11  13       69.84       92.78     63.90 o
   0 -12  14        7.70       27.58     51.82 o
   0 -11  14        4.19       -8.51     51.06 o
   1 -11  14      119.86      155.99     57.14 o
   2 -11  14       24.25        8.97     52.58 o
  -1 -10  14        1.82       10.64     47.11 o
   0 -10  14        4.51       -4.33     46.58 o
   1 -10  14       43.17       34.57     49.01 o
   2 -10  14        6.93       50.45     51.82 o
   3 -10  14       27.24       -1.29     59.04 o
  -3  -9  14       23.04       42.93     58.05 o
  -2  -9  14       53.72       76.74     53.11 o
  -1  -9  14      125.98      115.66     37.43 o
   0  -9  14       18.63       19.00     43.77 o
   1  -9  14      143.24      131.38     53.57 o
   2  -9  14        1.20       13.75     52.73 o
   3  -9  14       12.53      -18.16     54.86 o
   4  -9  14        3.05       23.63     61.47 o
  -4  -8  14      114.22      118.38     69.45 o
  -3  -8  14      207.17      215.64     62.00 o
  -2  -8  14       26.61       17.78     52.35 o
  -1  -8  14       15.04       19.90     33.25 o
   0  -8  14        0.20       11.93     41.72 o
   1  -8  14       17.52       27.20     43.46 o
   2  -8  14       44.37       34.27     47.11 o
   3  -8  14       59.55      127.20     58.43 o
   4  -8  14      144.47      196.87     63.22 o
  -5  -7  14        8.72       13.60     63.45 o
  -4  -7  14       28.31       22.72     60.86 o
  -3  -7  14       68.39       78.26     61.09 o
  -2  -7  14       24.46       50.76     58.20 o
  -1  -7  14       67.01       82.87     33.69 o
   0  -7  14      353.63      316.32     49.85 o
   1  -7  14        0.27        5.62     43.08 o
   2  -7  14        0.20       -0.84     44.22 o
   3  -7  14        3.95       12.23     50.07 o
   4  -7  14        7.56        7.22     54.18 o
   5  -7  14        4.89       22.64     55.47 o
  -6  -6  14       43.91       66.18     66.79 o
  -5  -6  14      121.41      194.29     61.39 o
  -4  -6  14      111.53       94.14     55.77 o
  -3  -6  14       30.60       63.07     59.42 o
  -2  -6  14        0.29        3.65     59.95 o
  -1  -6  14       11.32        8.71     25.61 o
   0  -6  14      140.20      121.65     39.74 o
   1  -6  14        4.37        8.28     37.76 o
   2  -6  14      200.83      182.51     50.99 o
   3  -6  14      153.52      109.26     49.54 o
   4  -6  14      101.91       67.17     51.97 o
   5  -6  14       68.12       74.16     54.86 o
   6  -6  14       10.27       21.35     56.99 o
  -7  -5  14        0.64       -4.86     56.84 o
  -6  -5  14       90.18      130.31     61.55 o
  -5  -5  14       17.27        5.24     57.44 o
  -4  -5  14      113.84      100.22     60.03 o
  -3  -5  14      144.11      153.23     37.33 o
  -2  -5  14      365.98      373.23     73.17 o
  -1  -5  14      180.99      206.65     29.79 o
   0  -5  14       23.83       34.88     32.60 o
   1  -5  14      319.50      355.15     48.48 o
   2  -5  14       97.97      110.56     42.40 o
   3  -5  14       55.87       60.18     43.61 o
   4  -5  14        0.69        2.20     47.03 o
   5  -5  14       66.92       54.48     51.67 o
   6  -5  14       14.17       -6.91     57.29 o
  -7  -4  14       41.08       49.92     49.31 o
  -6  -4  14      176.71      239.65     62.00 o
  -5  -4  14       35.43       25.23     56.15 o
  -4  -4  14       34.08       28.04     29.19 o
  -3  -4  14       30.76       39.62     32.67 o
  -2  -4  14       14.11       17.42     33.77 o
  -1  -4  14        0.09       19.91     54.71 o
   0  -4  14       46.88       38.07     28.04 o
   1  -4  14      315.07      278.56     42.40 o
   2  -4  14        2.22       -0.91     38.37 o
   3  -4  14       15.63        6.08     40.65 o
   4  -4  14       52.09       54.86     46.88 o
   5  -4  14       58.75       84.19     52.66 o
   6  -4  14        1.87       12.99     55.92 o
   7  -4  14        0.10       -5.01     50.30 o
  -7  -3  14        0.83       14.97     54.71 o
  -6  -3  14       38.43       24.01     56.99 o
  -5  -3  14      231.09      336.91     63.75 o
  -4  -3  14       12.44       26.95     28.55 o
  -3  -3  14      448.42      433.91     44.28 o
  -2  -3  14       43.87       66.56     35.36 o
  -1  -3  14       58.80       75.37     34.46 o
   0  -3  14      104.75      129.63     27.58 o
   1  -3  14       18.95       61.62     29.79 o
   2  -3  14       32.12       38.14     32.98 o
   3  -3  14       34.97       10.49     38.37 o
   4  -3  14       90.29      100.98     45.59 o
   5  -3  14       42.99       40.27     47.87 o
   6  -3  14       63.71       35.33     53.64 o
   7  -3  14       24.54       40.58     53.11 o
  -7  -2  14       94.39      135.25     52.58 o
  -6  -2  14      337.57      335.16     62.69 o
  -5  -2  14      176.99      160.48     55.16 o
  -4  -2  14       74.72       77.58     32.09 o
  -3  -2  14       33.31       28.72     32.77 o
  -2  -2  14        2.20        4.93     33.67 o
  -1  -2  14       46.86       37.38     45.51 o
   0  -2  14      131.31      132.04     19.14 o
   1  -2  14      194.15      166.25     32.07 o
   2  -2  14      428.73      460.77     47.34 o
   3  -2  14      248.02      205.84     45.74 o
   4  -2  14      112.63      100.68     43.92 o
   5  -2  14       32.85       31.23     45.51 o
   6  -2  14        1.52      -13.30     48.02 o
   7  -2  14        5.84      -16.87     52.58 o
  -7  -1  14        0.01       -3.42     47.57 o
  -6  -1  14       11.83       21.88     46.35 o
  -5  -1  14       47.64       13.98     48.48 o
  -4  -1  14       75.91       64.67     31.08 o
  -3  -1  14      634.99      688.95     50.19 o
  -2  -1  14      143.16      164.23     36.94 o
  -1  -1  14      666.63      618.43     69.98 o
   0  -1  14      211.12      250.21     61.01 o
   1  -1  14       36.79       22.38     20.13 o
   2  -1  14       15.35        1.90     28.95 o
   3  -1  14        1.33        2.43     33.74 o
   4  -1  14       15.48       43.31     39.13 o
   5  -1  14       92.94      115.57     48.25 o
   6  -1  14      103.26      139.58     54.56 o
   7  -1  14       14.87       35.18     55.39 o
   8  -1  14        0.81       -0.46     50.61 o
  -6   0  14       31.86       16.03     43.23 o
  -5   0  14      126.67      119.60     47.26 o
  -4   0  14      122.96      129.74     33.44 o
  -3   0  14       12.38        0.85     31.66 o
  -2   0  14      140.57      102.73     47.87 o
  -1   0  14      175.42      228.25     58.89 o
   0   0  14      421.00      474.90     69.22 o
   1   0  14      387.96      348.61     63.67 o
   2   0  14      333.15      388.94     34.78 o
   3   0  14      125.80      126.82     36.32 o
   4   0  14       65.37       56.46     40.65 o
   5   0  14        0.12        6.76     42.63 o
   6   0  14        1.89        4.33     47.19 o
   7   0  14       51.38       16.34     48.78 o
   8   0  14       24.14       -7.29     58.20 o
  -5   1  14      100.23      113.14     44.91 o
  -4   1  14      272.71      286.93     37.95 o
  -3   1  14      523.41      609.39     67.70 o
  -2   1  14      380.83      381.06     61.47 o
  -1   1  14      612.42      584.54     70.59 o
   0   1  14       32.70       59.19     55.01 o
   1   1  14       70.45       49.01     58.36 o
   2   1  14       13.02       -5.47     54.86 o
   3   1  14       94.51      109.89     28.91 o
   4   1  14      219.05      189.51     44.60 o
   5   1  14      115.07      154.93     48.02 o
   6   1  14      162.69      135.10     52.50 o
   7   1  14       15.67       20.06     49.77 o
   8   1  14       26.39       18.92     53.72 o
  -5   2  14       93.53       66.87     39.51 o
  -4   2  14       15.73       45.82     45.74 o
  -3   2  14        8.29       -5.09     46.81 o
  -2   2  14      163.00      206.22     58.28 o
  -1   2  14      313.18      347.32     61.70 o
   0   2  14      321.44      316.02     64.89 o
   1   2  14      747.62      744.64     83.51 o
   2   2  14       82.22       77.28     54.25 o
   3   2  14       28.14       51.36     59.27 o
   4   2  14       31.05       35.94     53.04 o
   5   2  14        7.46       26.27     34.74 o
   6   2  14        1.46        7.29     37.13 o
   7   2  14       12.71       12.94     41.39 o
   8   2  14        6.37       25.30     53.57 o
  -4   3  14      256.49      269.13     59.12 o
  -3   3  14      222.77      298.16     60.56 o
  -2   3  14      156.63      243.30     60.26 o
  -1   3  14       18.83        6.69     55.54 o
   0   3  14       47.22       52.28     50.99 o
   1   3  14        4.12        3.04     56.76 o
   2   3  14      802.77      921.83     95.06 o
   3   3  14      198.49      189.20     69.15 o
   4   3  14      199.76      251.89     62.76 o
   5   3  14       83.12       73.40     67.02 o
   6   3  14       33.88       66.94     67.47 o
   7   3  14        2.54      -29.41     68.99 o
  -4   4  14       94.31       21.73     51.44 o
  -3   4  14      217.36      235.40     59.12 o
  -2   4  14      558.67      571.02     75.45 o
  -1   4  14      264.25      318.14     68.08 o
   0   4  14      224.70      193.45     64.05 o
   1   4  14      489.27      551.87     78.57 o
   2   4  14      318.97      416.09     76.21 o
   3   4  14        0.68      -24.24     61.17 o
   4   4  14       10.30       -1.29     53.42 o
   5   4  14       74.10       73.48     64.43 o
   6   4  14       18.07       16.49     56.84 o
   7   4  14       15.01      -32.22     71.73 o
  -4   5  14      206.82      210.25     60.33 o
  -3   5  14      170.81      194.59     60.33 o
  -2   5  14       14.55       17.25     51.90 o
  -1   5  14        0.14       10.33     53.42 o
   0   5  14       50.23       46.50     62.00 o
   1   5  14       71.39       72.49     55.01 o
   2   5  14      563.53      641.76     78.64 o
   3   5  14       66.20       53.80     58.36 o
   4   5  14      139.29       97.11     60.10 o
   5   5  14       65.17       45.97     63.07 o
   6   5  14      101.56      132.59     64.28 o
   7   5  14       11.58        3.88     59.19 o
  -4   6  14       61.50       61.01     56.76 o
  -3   6  14       97.18      108.81     62.15 o
  -2   6  14      169.79      205.84     63.37 o
  -1   6  14      328.62      315.33     68.54 o
   0   6  14      132.79      166.63     67.32 o
   1   6  14       29.60       36.62     58.28 o
   2   6  14       77.25       85.56     63.90 o
   3   6  14        5.57        6.08     50.99 o
   4   6  14        9.60       -7.83     63.22 o
   5   6  14       49.02       55.39     64.51 o
   6   6  14      114.61       99.23     63.60 o
   7   6  14      147.77      168.68     72.79 o
  -4   7  14       48.48       21.12     61.01 o
  -3   7  14       20.93       30.77     63.07 o
  -2   7  14       40.49       24.39     67.32 o
  -1   7  14       27.71       30.55     62.15 o
   0   7  14        2.78       15.88     64.28 o
   1   7  14      181.00      184.79     66.56 o
   2   7  14      186.50      192.69     77.05 o
   3   7  14      150.01      157.44     63.67 o
   4   7  14       48.85       60.48     68.61 o
   5   7  14       43.53       35.56     64.66 o
   6   7  14       83.68      135.71     75.98 o
  -4   8  14       11.54       12.01     61.70 o
  -3   8  14       16.99       32.07     64.13 o
  -2   8  14      111.52       95.28     62.15 o
  -1   8  14       75.90      131.53     71.65 o
   0   8  14      139.91      107.82     70.82 o
   1   8  14       46.95       64.74     63.52 o
   2   8  14       32.16        0.99     71.12 o
   3   8  14       35.55        3.88     61.01 o
   4   8  14        2.33        1.14     71.42 o
   5   8  14        0.72        2.74     67.63 o
   6   8  14       55.85       50.53     77.66 o
  -4   9  14       58.78       78.42     61.39 o
  -3   9  14       37.71       66.03     66.03 o
  -2   9  14        7.13      -12.61     68.31 o
  -1   9  14       16.09       23.86     64.51 o
   0   9  14       38.01       34.80     66.87 o
   1   9  14       13.65       28.34     63.22 o
   2   9  14        3.74       16.18     68.99 o
   3   9  14      330.10      365.10     75.22 o
   4   9  14      139.53      183.42     77.66 o
   5   9  14       27.54       15.04     65.65 o
  -2  10  14      305.50      324.07     88.60 o
  -1  10  14      143.42      102.43     81.53 o
   0  10  14      162.42      201.74     74.77 o
   1  10  14        0.07       16.41     71.12 o
   2  10  14        5.53      -23.93     63.29 o
   3  10  14        0.42       14.66     62.76 o
   4  10  14       29.67       48.48     68.54 o
   2  -9  15       20.80       22.19     51.21 o
   3  -9  15       22.20       25.23     53.19 o
  -2  -8  15       44.96      120.66     72.49 o
  -1  -8  15       70.49      158.58     71.27 o
   2  -8  15       18.13       19.76     47.72 o
   3  -8  15        5.12       30.77     53.80 o
   4  -8  15        5.61        4.33     52.96 o
  -4  -7  15       65.48       76.97     64.21 o
  -3  -7  15        6.29       12.69     53.49 o
  -2  -7  15        7.69       40.27     63.52 o
  -1  -7  15        2.49      -34.65     56.91 o
   2  -7  15      152.66      175.45     54.48 o
   3  -7  15       39.05       64.74     46.88 o
   4  -7  15       91.94       85.18     50.99 o
   5  -7  15       18.09      -15.58     54.18 o
  -5  -6  15        1.53      -26.29     63.29 o
  -4  -6  15       61.95      101.29     63.37 o
  -3  -6  15       49.25       75.26     35.12 o
  -2  -6  15      100.56      109.19     64.36 o
  -1  -6  15       61.95       60.48     63.67 o
   2  -6  15        5.61       28.57     40.12 o
   3  -6  15       28.55       31.76     47.34 o
   4  -6  15        4.92        7.52     50.83 o
   5  -6  15        6.19       25.07     52.50 o
  -6  -5  15       38.21       61.17     60.10 o
  -5  -5  15       57.91       39.59     51.97 o
  -4  -5  15       15.86       56.91     50.76 o
  -3  -5  15       94.16       58.78     34.45 o
  -2  -5  15       20.62       36.00     33.78 o
  -1  -5  15        0.51      -16.26     54.25 o
   2  -5  15        9.90       15.27     37.92 o
   3  -5  15        2.69       43.54     45.21 o
   4  -5  15      151.54      185.70     56.08 o
   5  -5  15        0.07       38.68     51.67 o
   6  -5  15        9.68       12.08     54.40 o
  -6  -4  15       48.94       55.39     57.06 o
  -5  -4  15        1.13       28.80     50.23 o
  -4  -4  15      120.37      118.99     53.42 o
  -3  -4  15      122.14      102.77     35.97 o
  -2  -4  15       98.65       73.16     34.02 o
   2  -4  15       18.25       -3.65     34.12 o
   3  -4  15        8.56        8.89     41.64 o
   4  -4  15       32.84       10.18     46.58 o
   5  -4  15       54.62       77.58     53.64 o
   6  -4  15       34.50       -4.41     52.28 o
  -7  -3  15       74.06       28.57     48.63 o
  -6  -3  15      197.78      158.43     56.08 o
  -5  -3  15      222.20      288.28     69.30 o
  -4  -3  15       17.91       34.95     55.32 o
  -3  -3  15        0.15       -6.47     35.07 o
  -2  -3  15        4.71       -1.75     34.89 o
  -1  -3  15       27.36       34.04     48.55 o
   2  -3  15      235.77      205.31     40.88 o
   3  -3  15      132.39      141.33     47.19 o
   4  -3  15       61.15       93.46     46.96 o
   5  -3  15       33.71       -1.67     48.10 o
   6  -3  15        2.77       23.02     51.82 o
   7  -3  15       15.98       15.20     54.10 o
  -6  -2  15       14.77       -3.95     45.13 o
  -5  -2  15       33.58       22.72     51.14 o
  -4  -2  15      293.11      258.27     60.18 o
  -3  -2  15      118.47      160.16     36.95 o
  -2  -2  15      504.45      474.73     46.88 o
  -1  -2  15       52.90       68.08     51.14 o
   0  -2  15      196.10      214.81     61.93 o
   2  -2  15       17.46        7.98     29.10 o
   3  -2  15       14.37       11.70     35.86 o
   4  -2  15        5.78       20.06     42.17 o
   5  -2  15      185.14      176.21     53.34 o
   6  -2  15        9.48       12.39     50.45 o
   7  -2  15        1.68       28.27     52.05 o
  -6  -1  15      109.08      148.78     52.73 o
  -5  -1  15       58.48       69.37     50.00 o
  -4  -1  15       35.32       19.00     46.43 o
  -3  -1  15        4.19      -10.01     32.55 o
  -2  -1  15      132.22      166.78     52.05 o
  -1  -1  15       20.59       24.77     48.55 o
   0  -1  15      134.58      105.24     54.02 o
   1  -1  15      121.62      177.35     55.54 o
   3  -1  15       52.16       59.95     34.34 o
   4  -1  15       90.07       53.04     39.66 o
   5  -1  15        6.54       22.49     46.12 o
   6  -1  15        0.00       -7.37     48.63 o
   7  -1  15       18.49        0.91     53.72 o
  -5   0  15       97.99      154.32     51.90 o
  -4   0  15       57.19      119.60     50.45 o
  -3   0  15      153.13      164.90     37.05 o
  -2   0  15      141.06      212.91     54.78 o
  -1   0  15      282.38      219.36     55.70 o
   0   0  15      126.51       94.45     54.40 o
   1   0  15        3.94       18.31     51.29 o
   2   0  15       24.63       28.65     60.26 o
   3   0  15       24.02       14.02     26.79 o
   4   0  15       29.01       22.42     36.55 o
   5   0  15       77.00       75.98     47.19 o
   6   0  15       89.37       97.56     53.34 o
   7   0  15       19.36       32.07     50.83 o
  -5   1  15       11.68       20.74     42.47 o
  -4   1  15       10.85       23.24     31.24 o
  -3   1  15        1.45        5.47     47.19 o
  -2   1  15       94.34       79.02     53.04 o
  -1   1  15       19.46       -2.58     51.44 o
   0   1  15      250.48      282.43     65.19 o
   1   1  15      342.28      319.74     64.43 o
   2   1  15       64.11       87.15     62.15 o
   3   1  15       88.54       89.96     57.44 o
   4   1  15       32.88       28.33     29.85 o
   5   1  15        2.33       -1.57     34.42 o
   6   1  15        9.68       19.16     36.13 o
   7   1  15        1.09       -6.53     48.10 o
   8   1  15        2.69        0.61     53.19 o
  -4   2  15      137.84      162.00     47.64 o
  -3   2  15      378.57      379.84     61.09 o
  -2   2  15       52.76       48.02     49.69 o
  -1   2  15      125.51      172.86     60.86 o
   0   2  15       22.26       43.77     58.74 o
   1   2  15       66.45       47.49     55.32 o
   2   2  15        0.36       12.46     62.46 o
   3   2  15      139.58      127.65     65.19 o
   4   2  15       40.59       16.26     64.05 o
   5   2  15       64.16      113.98     65.80 o
   6   2  15       61.71       83.99     40.28 o
   7   2  15       19.59       70.89     50.91 o
   8   2  15        0.17      -40.35     51.21 o
  -4   3  15       19.91       35.94     50.76 o
  -3   3  15       39.96       63.37     48.93 o
  -2   3  15       76.03       92.93     52.96 o
  -1   3  15      212.43      242.08     62.76 o
   0   3  15      446.78      515.40     76.06 o
   1   3  15      167.73      151.66     63.07 o
   2   3  15      207.91      257.58     71.12 o
   3   3  15       50.99       43.16     63.37 o
   4   3  15        2.16       55.01     66.71 o
   5   3  15        6.97        3.57     60.33 o
   6   3  15       29.56       13.45     70.21 o
  -4   4  15      252.66      263.89     62.99 o
  -3   4  15      110.19      173.93     57.90 o
  -2   4  15      360.40      348.01     65.95 o
  -1   4  15        0.16        1.90     54.18 o
   0   4  15        0.12       32.60     57.29 o
   1   4  15        2.92       13.30     60.56 o
   2   4  15      240.30      251.43     71.12 o
   3   4  15      262.36      345.12     77.43 o
   4   4  15       68.42       51.21     65.50 o
   5   4  15      228.95      292.99     79.25 o
   6   4  15        3.31       41.94     69.53 o
  -4   5  15        8.92       28.80     54.48 o
  -3   5  15       94.61       85.41     59.65 o
  -2   5  15      589.95      510.15     74.01 o
  -1   5  15      349.96      377.33     70.89 o
   0   5  15      315.74      400.43     70.89 o
   1   5  15      198.94      186.24     72.34 o
   2   5  15      109.45      155.77     67.63 o
   3   5  15        2.54        0.61     61.70 o
   4   5  15        8.68        4.10     60.18 o
   5   5  15       43.27       37.31     69.37 o
   6   5  15       14.78      -10.56     57.06 o
  -4   6  15      152.19      147.79     60.94 o
  -3   6  15      109.57      104.02     60.79 o
  -2   6  15       24.30       37.54     58.43 o
  -1   6  15        5.27      -11.02     56.84 o
   0   6  15        0.08       27.58     58.05 o
   1   6  15      110.97      174.61     73.86 o
   2   6  15      485.47      548.83     88.75 o
   3   6  15       46.01       46.65     67.78 o
   4   6  15       94.87      129.32     60.03 o
   5   6  15       35.72       25.38     59.57 o
  -4   7  15       60.48       59.12     59.95 o
  -3   7  15       84.37       53.57     62.08 o
  -2   7  15       86.80       67.85     65.35 o
  -1   7  15      131.87      191.33     72.11 o
   0   7  15       79.21       52.05     65.65 o
   1   7  15      130.46      135.55     71.88 o
   2   7  15      122.08      159.26     77.20 o
   3   7  15      106.24       94.45     75.60 o
   4   7  15       21.71        6.31     61.62 o
   5   7  15       46.58       38.68     63.60 o
  -3   8  15        4.36       -0.76     67.02 o
  -2   8  15        2.96       19.00     70.66 o
  -1   8  15       52.82       56.91     64.05 o
   0   8  15       53.46       31.08     71.04 o
   1   8  15      126.14      183.20     75.30 o
   2   8  15      114.23      159.72     78.57 o
   3   8  15      130.34      112.53     76.06 o
   4   8  15      105.95      124.01     74.62 o
  -2   9  15       49.26       57.60     68.54 o
  -1   9  15       77.46      139.58     76.44 o
   0   9  15       29.59       63.90     62.84 o
   1   9  15        3.62        8.66     63.83 o
   2   9  15        1.25        2.43     72.11 o
   3   9  15       14.21       40.80     69.30 o
  -2  -6  16        0.30      -11.25     62.99 o
  -4  -5  16       38.93       31.08     56.99 o
  -3  -5  16       87.30       85.79     55.39 o
  -2  -5  16       63.57       91.80     37.98 o
  -5  -4  16       17.69       -3.42     59.95 o
  -4  -4  16       45.29       84.72     54.02 o
  -3  -4  16        0.10       -5.62     56.15 o
  -2  -4  16       35.90       44.87     35.31 o
  -1  -4  16        1.29       -3.65     46.96 o
  -6  -3  16        5.90       25.15     56.15 o
  -5  -3  16       24.34        5.93     53.26 o
  -4  -3  16      164.34      202.72     68.54 o
  -3  -3  16       63.03      101.87     35.60 o
  -2  -3  16       90.01      121.71     36.93 o
  -1  -3  16       36.77       43.99     48.17 o
   0  -3  16       43.88       52.88     53.34 o
  -6  -2  16       45.38       31.00     53.19 o
  -5  -2  16       70.55      120.97     58.43 o
  -4  -2  16      100.72       83.73     54.18 o
  -3  -2  16        1.40        8.14     32.24 o
  -2  -2  16        6.89        1.60     46.81 o
  -1  -2  16       11.07        5.39     49.47 o
   0  -2  16       60.22       58.43     51.74 o
   1  -2  16       27.61       70.82     59.34 o
  -5  -1  16       29.32       84.27     52.28 o
  -4  -1  16       56.53       46.43     50.45 o
  -3  -1  16       54.59       92.32     49.77 o
  -2  -1  16      190.67      237.83     55.77 o
  -1  -1  16      149.62      141.48     55.92 o
   0  -1  16       55.28       56.76     51.74 o
   1  -1  16        4.94      -16.72     56.23 o
   2  -1  16        3.78       -7.22     56.61 o
  -5   0  16       12.78       28.42     48.71 o
  -4   0  16        6.37       10.03     48.86 o
  -3   0  16       39.65       23.63     47.34 o
  -2   0  16        3.01        4.79     45.13 o
  -1   0  16      102.01      115.65     51.67 o
   0   0  16       39.06       33.81     52.58 o
   1   0  16      335.21      360.09     68.23 o
   2   0  16       16.84       19.45     62.53 o
   3   0  16       66.98       64.51     68.92 o
   4   0  16       39.63       30.62     68.31 o
  -3   1  16      382.85      380.75     63.37 o
  -2   1  16      109.74      125.98     56.00 o
  -1   1  16       21.72       40.73     48.93 o
   0   1  16       81.31      138.06     56.30 o
   1   1  16        0.83        9.04     59.50 o
   2   1  16        3.32        7.60     66.26 o
   3   1  16       25.67       11.85     56.84 o
   4   1  16       83.59       84.80     59.04 o
   5   1  16       55.57       33.66     71.96 o
  -3   2  16       39.15       62.84     48.93 o
  -2   2  16       42.85       42.25     51.44 o
  -1   2  16      179.55      194.97     62.31 o
   0   2  16       71.68      123.55     57.22 o
   1   2  16      143.98      203.71     67.25 o
   2   2  16       72.33       44.75     61.77 o
   3   2  16       34.92       48.78     69.98 o
   4   2  16        0.08       16.18     70.28 o
   5   2  16       29.36       70.82     60.94 o
  -3   3  16       31.37       76.52     53.42 o
  -2   3  16       78.79       93.76     54.94 o
  -1   3  16       15.31      -17.17     56.00 o
   0   3  16        7.71        9.04     59.65 o
   1   3  16       88.87       98.32     64.51 o
   2   3  16       89.58      115.19     56.30 o
   3   3  16       54.49       74.46     65.57 o
   4   3  16       37.02        4.71     58.05 o
   5   3  16      116.62      135.33     76.74 o
  -3   4  16       27.35       41.79     52.96 o
  -2   4  16      498.59      475.05     76.06 o
  -1   4  16       94.90       63.83     60.41 o
   0   4  16      110.46      103.03     64.36 o
   1   4  16      224.39      341.01     77.73 o
   2   4  16       55.67       41.49     59.12 o
   3   4  16       75.64       46.73     57.90 o
   4   4  16        6.79       -6.69     72.11 o
  -3   5  16      171.27      147.33     60.41 o
  -2   5  16       35.35       22.95     57.75 o
  -1   5  16      274.24      203.18     71.20 o
   0   5  16        2.02      -30.70     63.29 o
   1   5  16       85.14      143.61     73.55 o
   2   5  16       25.38       69.30     70.13 o
   3   5  16      103.34      190.64     75.53 o
   4   5  16       47.05       33.58     67.32 o
  -3   6  16       36.21       34.04     58.74 o
  -2   6  16      149.81      237.30     68.46 o
  -1   6  16      287.51      292.46     73.86 o
   0   6  16      138.25      179.47     75.00 o
   1   6  16      176.66      172.71     70.97 o
   2   6  16        8.22       53.34     74.69 o
   3   6  16        3.89       -1.90     77.81 o
   4   6  16       28.99       50.15     58.28 o
  -3   7  16       72.47       56.08     60.48 o
  -2   7  16       15.17      -12.61     65.19 o
  -1   7  16       58.56       50.15     62.61 o
   0   7  16        5.78       28.87     59.65 o
   1   7  16        0.73       -5.47     65.27 o
   2   7  16      336.73      333.19     86.01 o
   3   7  16      195.87      153.11     75.22 o
  -1   8  16      142.29      143.31     73.86 o
   0   8  16      130.54      143.61     76.67 o
   1   8  16      138.77      175.14     81.23 o
  -1  -5  17        0.66       -6.46     48.25 o
  -2  -4  17       91.32      115.04     49.62 o
  -1  -4  17       54.83       58.96     48.86 o
   0  -4  17       11.04       21.43     49.77 o
  -4  -3  17       36.02        3.88     58.28 o
  -3  -3  17        3.00      -27.81     57.98 o
  -2  -3  17       22.40       28.65     46.20 o
  -1  -3  17       21.51       -8.28     52.20 o
   0  -3  17       51.20       47.64     49.62 o
   1  -3  17       73.49       33.05     53.42 o
  -4  -2  17       11.45       49.16     50.45 o
  -2  -2  17       82.28       82.44     48.25 o
  -1  -2  17       78.23       70.66     50.53 o
   0  -2  17       38.71       -5.62     54.48 o
   1  -2  17       49.81       73.40     52.73 o
   2  -2  17       11.55        0.76     62.38 o
  -2  -1  17        9.17      -13.75     47.34 o
  -1  -1  17       12.78       10.18     51.97 o
   0  -1  17      131.34      106.38     54.86 o
   1  -1  17       62.92       78.11     60.86 o
   2  -1  17      134.24      111.39     69.83 o
   3  -1  17       49.15       73.86     70.36 o
  -2   0  17       22.26      -15.50     48.86 o
  -1   0  17       75.82      134.49     57.82 o
   0   0  17       39.63       32.45     53.80 o
   1   0  17        0.07        3.42     50.53 o
   2   0  17        0.55        9.65     60.33 o
   3   0  17        0.05      -25.23     69.37 o
  -2   1  17        3.69      -21.43     52.96 o
  -1   1  17        7.43        1.29     52.20 o
   0   1  17       49.49       29.48     57.37 o
   1   1  17       29.97       37.99     61.01 o
   2   1  17       84.82      126.89     68.31 o
   3   1  17       17.07        1.44     67.32 o
  -2   2  17       59.19       28.42     52.81 o
  -1   2  17       14.64       38.90     57.75 o
   0   2  17        1.04       34.80     54.86 o
   1   2  17       13.60       14.44     59.80 o
   2   2  17       21.62       21.96     59.57 o
   3   2  17       57.07       57.06     67.25 o
  -2   3  17      220.53      247.10     66.11 o
  -1   3  17       30.48       16.49     58.13 o
   0   3  17       99.29       76.90     60.03 o
   1   3  17      111.54      179.09     61.77 o
   2   3  17       49.38       64.51     68.54 o
   3   3  17       35.81       11.93     70.28 o
  -2   4  17       34.08       52.66     56.68 o
  -1   4  17      185.10      131.30     67.17 o
   0   4  17        1.39      -36.85     63.83 o
   1   4  17        1.03      -29.03     69.90 o
   2   4  17       37.92        9.35     60.10 o
   3   4  17       28.23       33.81     68.08 o
  -2   5  17       26.12       77.28     59.27 o
  -1   5  17      216.19      198.01     64.97 o
   0   5  17      121.97      138.67     71.58 o
   1   5  17       57.21       69.83     69.45 o
   2   5  17       25.03       23.48     75.91 o
  -2   6  17       11.06       14.66     56.38 o
  -1   6  17        5.55      -22.72     64.74 o
   0   6  17        1.43       18.92     62.61 o
   1   6  17        7.08       -4.56     65.57 o
  -1  -5  18       43.40       32.67     48.86 o
   0  -5  18       46.14       41.72     55.70 o
  -1  -4  18        4.18       -8.13     50.76 o
   0  -4  18       18.95       24.01     54.10 o
  -1  -3  18       86.85       81.76     50.45 o
   0  -3  18       52.79       15.20     55.24 o
   1  -3  18        2.04       27.66     59.12 o
  -1  -2  18       15.17      -10.33     49.62 o
   0  -2  18       17.42       26.44     52.12 o
   1  -2  18       36.43       66.56     60.41 o
  -1  -1  18       51.97       50.83     51.21 o
   0  -1  18       24.94       16.26     54.71 o
   1  -1  18       98.29       86.70     63.90 o
  -2   0  18       14.92      -36.62     52.35 o
  -1   0  18       12.72       11.09     47.19 o
   0   0  18       36.82       10.87     53.34 o
   1   0  18       91.56       93.46     57.37 o
  -2   1  18       33.28       46.73     52.58 o
  -1   1  18        1.76       11.02     53.19 o
   0   1  18       12.23       20.52     52.88 o
   1   1  18        2.49      -12.08     61.55 o
  -2   2  18       13.22        0.61     53.19 o
  -1   2  18       21.36       14.44     58.43 o
   0   2  18      140.62      108.43     57.67 o
   1   2  18       41.50       60.18     60.71 o
  -2   3  18       69.43       76.97     55.54 o
  -1   3  18       11.76       -6.69     56.30 o
   0   3  18       12.17       19.91     64.89 o
  -2   4  18       29.89       19.30     52.73 o
  -1   4  18       60.74       43.69     61.32 o
   0   4  18       68.03       87.91     65.57 o
 
